# Supplementary material for: 6-Chloro-3-[4-(hex­yloxy)phen­yl]-[1,2,4]triazolo[4,3-b]pyridazine
Source: IUCrdata. 2025 Jul 11;10(Pt 7):x250566. doi: 10.1107/S2414314625005668 (PMC12326471; doi:10.1107/S2414314625005668)
Supplement: Supplementary file 1 [file x-10-x250566-sup1.cif]

##############################################################################
#                                                                            #
# This CIF contains the data for a data article accepted for                 #
# publication in IUCrData. It conforms to the requirements of                #
# Notes for Authors for IUCrData, and has been                               #
# peer reviewed under the auspices of IUCrData.                              #
#                                                                            #
# Full details of the Crystallographic Information File format               #
# are given in the paper "The Crystallographic Information File (CIF):       #
# a New Standard Archive File for Crystallography" by S. R. Hall, F. H.      #
# Allen and I. D. Brown [Acta Cryst. (1991), A47, 655-685].                  #
#                                                                            #
# The current version of the core CIF dictionary is obtainable from          #
# ftp://ftp.iucr.org/pub/cif_core.dic.                                       #
#                                                                            #
# Software is freely available for graphical display of the structure(s)     #
# in this CIF. For information consult the CIF software page                 #
# http://www.iucr.org/resources/cif/software.                                #
#                                                                            #
# This file may be used for bona fide research purposes within the           #
# scientific community so long as proper attribution is given to the data    # 
# article from which it was obtained.                                        #
#                                                                            #
##############################################################################
data_I
_audit_creation_method     'SHELXL-2019/3'
_chemical_name_systematic
;
6-Chloro-3-[4-(hexyloxy)phenyl]-[1,2,4]triazolo[4,3-<i>b</i>]pyridazine
;
_chemical_name_common     ?
_chemical_formula_moiety     'C17 H19 Cl N4 O'
_chemical_formula_sum     'C17 H19 Cl N4 O'
_chemical_formula_iupac     'C17 H19 Cl N4 O'
_chemical_formula_weight     330.81
_chemical_melting_point     375
_space_group_crystal_system     monoclinic
_space_group_name_H-M_alt     'C 2/c'
_space_group_name_Hall     '-C 2yc'
loop_
    _space_group_symop_operation_xyz
    'x, y, z'
    '-x, y, -z+1/2'
    'x+1/2, y+1/2, z'
    '-x+1/2, y+1/2, -z+1/2'
    '-x, -y, -z'
    'x, -y, z-1/2'
    '-x+1/2, -y+1/2, -z'
    'x+1/2, -y+1/2, z-1/2'
_cell_length_a     21.4463(13)
_cell_length_b     11.3646(3)
_cell_length_c     18.0798(11)
_cell_angle_alpha     90
_cell_angle_beta     130.696(2)
_cell_angle_gamma     90
_cell_volume     3341.0(3)
_cell_formula_units_Z     8
_cell_measurement_reflns_used     25
_cell_measurement_theta_min     65
_cell_measurement_theta_max     70
_cell_measurement_temperature     193(2)
_exptl_crystal_description     block
_exptl_crystal_colour     'light brown'
_exptl_crystal_size_max     0.550
_exptl_crystal_size_mid     0.450
_exptl_crystal_size_min     0.300
_exptl_crystal_density_diffrn     1.315
_exptl_crystal_density_meas     ?
_exptl_crystal_density_method     ?
_exptl_crystal_F_000     1392
_exptl_absorpt_coefficient_mu     2.102
_exptl_absorpt_correction_type     psi-scan
_exptl_absorpt_process_details
;
(<i>Corinc</i>; Dr\"ager & Gattow, 1971)
;
_exptl_absorpt_correction_T_min     0.842
_exptl_absorpt_correction_T_max     0.996
_diffrn_ambient_temperature     193(2)
_diffrn_source     'rotating anode'
_diffrn_radiation_type     CuK\a
_diffrn_radiation_wavelength     1.54178
_diffrn_radiation_monochromator     graphite
_diffrn_measurement_device_type     'Enraf--Nonius CAD-4'
_diffrn_measurement_device     '\k-geometry diffractometer'
_diffrn_measurement_method     \w/2\q
_diffrn_detector_area_resol_mean     ?
_diffrn_reflns_number     3271
_diffrn_reflns_av_R_equivalents     0.0591
_diffrn_reflns_av_unetI/netI     0.0217
_diffrn_reflns_theta_min     4.637
_diffrn_reflns_theta_max     69.967
_diffrn_reflns_theta_full     67.679
_diffrn_measured_fraction_theta_max     0.998
_diffrn_measured_fraction_theta_full     1.000
_diffrn_reflns_limit_h_min     -19
_diffrn_reflns_limit_h_max     26
_diffrn_reflns_limit_k_min     0
_diffrn_reflns_limit_k_max     13
_diffrn_reflns_limit_l_min     -22
_diffrn_reflns_limit_l_max     0
_diffrn_standards_number     3
_diffrn_standards_interval_count     ?
_diffrn_standards_interval_time     60
_diffrn_standards_decay_%     2
_refine_special_details
;
Hydrogen atoms were placed at calculated positions and were refined
in the riding-model approximation with C~aromatic~--H = 0.95 \%A and with C--H
= 0.99 \%A for the remaining H atoms, and with <i>U</i>~iso~(H) = 1.5
<i>U</i>~eq~(C~methyl~) and with <i>U</i>~iso~(H) = 1.2 <i>U</i>~eq~(C) for
the other H atoms.
;
_reflns_number_total     3163
_reflns_number_gt     2806
_reflns_threshold_expression     'I > 2\s(I)'
_refine_ls_structure_factor_coef     Fsqd
_refine_ls_matrix_type     full
_refine_ls_R_factor_all     0.0466
_refine_ls_R_factor_gt     0.0420
_refine_ls_wR_factor_gt     0.1193
_refine_ls_wR_factor_ref     0.1237
_refine_ls_goodness_of_fit_ref     1.039
_refine_ls_restrained_S_all     1.039
_refine_ls_number_reflns     3163
_refine_ls_number_parameters     209
_refine_ls_number_restraints     0
_refine_ls_hydrogen_treatment     constr
_refine_ls_weighting_scheme     calc
_refine_ls_weighting_details
              'w=1/[\s^2^(Fo^2^)+(0.0751P)^2^+1.3637P] where P=(Fo^2^+2Fc^2^)/3'
_atom_sites_solution_hydrogens     geom
_atom_sites_solution_primary     direct
_atom_sites_solution_secondary     ?
_refine_ls_shift/su_max     0.000
_refine_ls_shift/su_mean     0.000
_refine_diff_density_max     0.238
_refine_diff_density_min     -0.284
_refine_ls_extinction_method     none
_refine_ls_extinction_coef     .
loop_
    _atom_type_symbol
    _atom_type_description
    _atom_type_scat_dispersion_real
    _atom_type_scat_dispersion_imag
    _atom_type_scat_source
    'C' 'C' 0.0181 0.0091
                         'International Tables Vol C Tables 4.2.6.8 and 6.1.1.4'
    'H' 'H' 0.0000 0.0000
                         'International Tables Vol C Tables 4.2.6.8 and 6.1.1.4'
    'N' 'N' 0.0311 0.0180
                         'International Tables Vol C Tables 4.2.6.8 and 6.1.1.4'
    'O' 'O' 0.0492 0.0322
                         'International Tables Vol C Tables 4.2.6.8 and 6.1.1.4'
    'Cl' 'Cl' 0.3639 0.7018
                         'International Tables Vol C Tables 4.2.6.8 and 6.1.1.4'
_computing_data_collection
;
CAD-4 Software V5 (Enraf--Nonius, 1989)
;
_computing_cell_refinement
;
CAD-4 Software V5 (Enraf--Nonius, 1989)
;
_computing_data_reduction
;
<i>Corinc</i> (Dr\"ager & Gattow, 1971)
;
_computing_structure_solution
;
SIR-97 (Altomare <i>et al.</i>,  1999)
;
_computing_structure_refinement
;
<i>SHELXL2019/2</i> (Sheldrick, 2015)
;
_computing_molecular_graphics
;
PLATON (Spek, 2009)
;
_computing_publication_material     ?
loop_
    _atom_site_type_symbol
    _atom_site_label
    _atom_site_fract_x
    _atom_site_fract_y
    _atom_site_fract_z
    _atom_site_U_iso_or_equiv
    _atom_site_adp_type
    _atom_site_calc_flag
    _atom_site_occupancy
    _atom_site_disorder_assembly
    _atom_site_disorder_group
    Cl Cl1 0.49915(3) 0.11106(4) 0.10533(3) 0.06749(19) Uani d 1 . .
    C C1 0.37217(9) 0.49223(14) -0.07286(11) 0.0422(3) Uani d 1 . .
    N N2 0.30929(9) 0.51615(13) -0.16533(10) 0.0541(4) Uani d 1 . .
    N N3 0.27439(9) 0.41338(14) -0.21728(11) 0.0574(4) Uani d 1 . .
    C C4 0.31738(10) 0.32689(15) -0.15461(12) 0.0468(4) Uani d 1 . .
    C C5 0.31084(11) 0.20313(16) -0.16525(13) 0.0510(4) Uani d 1 . .
    H H5 0.268361 0.167534 -0.226405 0.061 Uiso calc 1 . .
    C C6 0.36682(11) 0.13741(16) -0.08582(13) 0.0522(4) Uani d 1 . .
    H H6 0.365474 0.053973 -0.089820 0.063 Uiso calc 1 . .
    C C7 0.42824(11) 0.19581(14) 0.00451(12) 0.0481(4) Uani d 1 . .
    N N8 0.43661(8) 0.30881(11) 0.01962(9) 0.0428(3) Uani d 1 . .
    N N9 0.37955(8) 0.37244(11) -0.06273(9) 0.0398(3) Uani d 1 . .
    C C10 0.42205(9) 0.58130(13) 0.00276(11) 0.0408(3) Uani d 1 . .
    C C11 0.48876(10) 0.55610(14) 0.09998(12) 0.0462(4) Uani d 1 . .
    H H11 0.503990 0.476445 0.119914 0.055 Uiso calc 1 . .
    C C12 0.53343(10) 0.64531(15) 0.16833(12) 0.0476(4) Uani d 1 . .
    H H12 0.578976 0.626419 0.234247 0.057 Uiso calc 1 . .
    C C13 0.51163(10) 0.76159(14) 0.14048(12) 0.0441(4) Uani d 1 . .
    C C14 0.44518(11) 0.78813(14) 0.04373(13) 0.0494(4) Uani d 1 . .
    H H14 0.430003 0.867913 0.024251 0.059 Uiso calc 1 . .
    C C15 0.40134(10) 0.70008(14) -0.02385(12) 0.0476(4) Uani d 1 . .
    H H15 0.356206 0.719750 -0.089757 0.057 Uiso calc 1 . .
    O O16 0.55092(8) 0.85588(10) 0.20141(9) 0.0520(3) Uani d 1 . .
    C C17 0.61958(11) 0.83485(15) 0.30264(12) 0.0496(4) Uani d 1 . .
    H H17A 0.664066 0.793793 0.309993 0.060 Uiso calc 1 . .
    H H17B 0.602617 0.785342 0.331914 0.060 Uiso calc 1 . .
    C C18 0.64901(11) 0.95325(16) 0.35216(12) 0.0517(4) Uani d 1 . .
    H H18A 0.603087 0.994333 0.341648 0.062 Uiso calc 1 . .
    H H18B 0.665797 1.001365 0.322062 0.062 Uiso calc 1 . .
    C C19 0.72129(11) 0.94299(16) 0.46149(13) 0.0513(4) Uani d 1 . .
    H H19A 0.702989 0.900642 0.492264 0.062 Uiso calc 1 . .
    H H19B 0.765200 0.895645 0.471925 0.062 Uiso calc 1 . .
    C C20 0.75647(10) 1.06144(16) 0.51114(12) 0.0489(4) Uani d 1 . .
    H H20A 0.775972 1.102823 0.481346 0.059 Uiso calc 1 . .
    H H20B 0.712101 1.109480 0.499045 0.059 Uiso calc 1 . .
    C C21 0.82697(11) 1.05264(17) 0.62029(13) 0.0558(4) Uani d 1 . .
    H H21A 0.869662 1.000154 0.632441 0.067 Uiso calc 1 . .
    H H21B 0.806465 1.015937 0.650538 0.067 Uiso calc 1 . .
    C C22 0.86625(13) 1.1704(2) 0.66969(15) 0.0689(6) Uani d 1 . .
    H H22A 0.890830 1.204507 0.644107 0.103 Uiso calc 1 . .
    H H22B 0.909034 1.158522 0.740232 0.103 Uiso calc 1 . .
    H H22C 0.824192 1.223861 0.656558 0.103 Uiso calc 1 . .
loop_
    _atom_site_aniso_label
    _atom_site_aniso_U_11
    _atom_site_aniso_U_22
    _atom_site_aniso_U_33
    _atom_site_aniso_U_12
    _atom_site_aniso_U_13
    _atom_site_aniso_U_23
    Cl1 0.0834(4) 0.0346(2) 0.0562(3) 0.00329(19) 0.0331(3) 0.00725(17)
    C1 0.0409(8) 0.0376(8) 0.0442(8) 0.0017(6) 0.0259(7) 0.0044(6)
    N2 0.0495(8) 0.0452(8) 0.0473(8) 0.0014(6) 0.0226(7) 0.0035(6)
    N3 0.0511(8) 0.0510(8) 0.0463(8) -0.0028(7) 0.0213(7) 0.0013(6)
    C4 0.0442(8) 0.0476(9) 0.0421(8) -0.0065(7) 0.0254(7) -0.0027(7)
    C5 0.0532(9) 0.0470(9) 0.0500(9) -0.0121(7) 0.0324(8) -0.0089(7)
    C6 0.0608(10) 0.0381(8) 0.0559(10) -0.0097(7) 0.0373(9) -0.0061(7)
    C7 0.0570(9) 0.0352(8) 0.0504(9) -0.0023(7) 0.0342(8) 0.0021(7)
    N8 0.0469(7) 0.0346(7) 0.0421(7) 0.0004(5) 0.0270(6) 0.0035(5)
    N9 0.0404(6) 0.0351(6) 0.0398(7) -0.0013(5) 0.0244(6) 0.0013(5)
    C10 0.0416(8) 0.0338(7) 0.0471(8) 0.0009(6) 0.0290(7) 0.0023(6)
    C11 0.0490(8) 0.0346(8) 0.0477(9) 0.0035(6) 0.0283(8) 0.0053(6)
    C12 0.0501(9) 0.0395(8) 0.0440(8) 0.0023(7) 0.0266(8) 0.0017(7)
    C13 0.0481(8) 0.0370(8) 0.0504(9) 0.0008(6) 0.0334(8) -0.0008(6)
    C14 0.0531(9) 0.0336(8) 0.0541(9) 0.0063(7) 0.0317(8) 0.0052(7)
    C15 0.0458(8) 0.0379(8) 0.0472(9) 0.0047(7) 0.0252(7) 0.0061(7)
    O16 0.0586(7) 0.0372(6) 0.0490(7) 0.0005(5) 0.0302(6) -0.0034(5)
    C17 0.0540(9) 0.0458(9) 0.0483(9) 0.0007(7) 0.0331(8) -0.0015(7)
    C18 0.0531(9) 0.0462(9) 0.0514(10) -0.0002(7) 0.0321(8) -0.0034(7)
    C19 0.0529(9) 0.0499(10) 0.0521(9) -0.0004(8) 0.0346(8) 0.0001(8)
    C20 0.0504(9) 0.0496(10) 0.0451(9) 0.0020(7) 0.0304(8) 0.0015(7)
    C21 0.0532(9) 0.0597(11) 0.0466(9) 0.0050(8) 0.0290(8) 0.0039(8)
    C22 0.0638(12) 0.0718(14) 0.0470(10) -0.0048(10) 0.0255(9) -0.0034(9)
_geom_special_details
;
 All esds (except the esd in the dihedral angle between two l.s. planes)
 are estimated using the full covariance matrix.  The cell esds are taken
 into account individually in the estimation of esds in distances, angles
 and torsion angles; correlations between esds in cell parameters are only
 used when they are defined by crystal symmetry.  An approximate (isotropic)
 treatment of cell esds is used for estimating esds involving l.s. planes.
;
loop_
    _geom_bond_atom_site_label_1
    _geom_bond_atom_site_label_2
    _geom_bond_site_symmetry_2
    _geom_bond_distance
    _geom_bond_publ_flag
    Cl1 C7 . 1.7169(17) ?
    C1 N2 . 1.322(2) ?
    C1 N9 . 1.369(2) ?
    C1 C10 . 1.460(2) ?
    N2 N3 . 1.375(2) ?
    N3 C4 . 1.318(2) ?
    C4 N9 . 1.384(2) ?
    C4 C5 . 1.414(2) ?
    C5 C6 . 1.346(3) ?
    C5 H5 . 0.9500 ?
    C6 C7 . 1.427(2) ?
    C6 H6 . 0.9500 ?
    C7 N8 . 1.301(2) ?
    N8 N9 . 1.3642(18) ?
    C10 C11 . 1.393(2) ?
    C10 C15 . 1.404(2) ?
    C11 C12 . 1.389(2) ?
    C11 H11 . 0.9500 ?
    C12 C13 . 1.383(2) ?
    C12 H12 . 0.9500 ?
    C13 O16 . 1.364(2) ?
    C13 C14 . 1.390(2) ?
    C14 C15 . 1.371(2) ?
    C14 H14 . 0.9500 ?
    C15 H15 . 0.9500 ?
    O16 C17 . 1.435(2) ?
    C17 C18 . 1.508(2) ?
    C17 H17A . 0.9900 ?
    C17 H17B . 0.9900 ?
    C18 C19 . 1.526(2) ?
    C18 H18A . 0.9900 ?
    C18 H18B . 0.9900 ?
    C19 C20 . 1.518(2) ?
    C19 H19A . 0.9900 ?
    C19 H19B . 0.9900 ?
    C20 C21 . 1.516(2) ?
    C20 H20A . 0.9900 ?
    C20 H20B . 0.9900 ?
    C21 C22 . 1.522(3) ?
    C21 H21A . 0.9900 ?
    C21 H21B . 0.9900 ?
    C22 H22A . 0.9800 ?
    C22 H22B . 0.9800 ?
    C22 H22C . 0.9800 ?
loop_
    _geom_angle_atom_site_label_1
    _geom_angle_atom_site_label_2
    _geom_angle_atom_site_label_3
    _geom_angle_site_symmetry_1
    _geom_angle_site_symmetry_3
    _geom_angle
    _geom_angle_publ_flag
    N2 C1 N9 . . 107.90(14) ?
    N2 C1 C10 . . 124.21(14) ?
    N9 C1 C10 . . 127.88(14) ?
    C1 N2 N3 . . 109.95(14) ?
    C4 N3 N2 . . 106.39(13) ?
    N3 C4 N9 . . 109.83(15) ?
    N3 C4 C5 . . 132.29(16) ?
    N9 C4 C5 . . 117.88(15) ?
    C6 C5 C4 . . 117.79(16) ?
    C6 C5 H5 . . 121.1 ?
    C4 C5 H5 . . 121.1 ?
    C5 C6 C7 . . 118.57(16) ?
    C5 C6 H6 . . 120.7 ?
    C7 C6 H6 . . 120.7 ?
    N8 C7 C6 . . 126.68(16) ?
    N8 C7 Cl1 . . 115.18(13) ?
    C6 C7 Cl1 . . 118.14(13) ?
    C7 N8 N9 . . 113.04(13) ?
    N8 N9 C1 . . 128.05(13) ?
    N8 N9 C4 . . 126.02(13) ?
    C1 N9 C4 . . 105.92(13) ?
    C11 C10 C15 . . 117.73(15) ?
    C11 C10 C1 . . 124.19(14) ?
    C15 C10 C1 . . 118.08(14) ?
    C12 C11 C10 . . 121.19(15) ?
    C12 C11 H11 . . 119.4 ?
    C10 C11 H11 . . 119.4 ?
    C13 C12 C11 . . 120.03(15) ?
    C13 C12 H12 . . 120.0 ?
    C11 C12 H12 . . 120.0 ?
    O16 C13 C12 . . 124.93(15) ?
    O16 C13 C14 . . 115.63(14) ?
    C12 C13 C14 . . 119.44(16) ?
    C15 C14 C13 . . 120.52(15) ?
    C15 C14 H14 . . 119.7 ?
    C13 C14 H14 . . 119.7 ?
    C14 C15 C10 . . 121.08(15) ?
    C14 C15 H15 . . 119.5 ?
    C10 C15 H15 . . 119.5 ?
    C13 O16 C17 . . 118.61(13) ?
    O16 C17 C18 . . 107.02(14) ?
    O16 C17 H17A . . 110.3 ?
    C18 C17 H17A . . 110.3 ?
    O16 C17 H17B . . 110.3 ?
    C18 C17 H17B . . 110.3 ?
    H17A C17 H17B . . 108.6 ?
    C17 C18 C19 . . 112.29(15) ?
    C17 C18 H18A . . 109.1 ?
    C19 C18 H18A . . 109.1 ?
    C17 C18 H18B . . 109.1 ?
    C19 C18 H18B . . 109.1 ?
    H18A C18 H18B . . 107.9 ?
    C20 C19 C18 . . 113.06(15) ?
    C20 C19 H19A . . 109.0 ?
    C18 C19 H19A . . 109.0 ?
    C20 C19 H19B . . 109.0 ?
    C18 C19 H19B . . 109.0 ?
    H19A C19 H19B . . 107.8 ?
    C21 C20 C19 . . 113.61(15) ?
    C21 C20 H20A . . 108.8 ?
    C19 C20 H20A . . 108.8 ?
    C21 C20 H20B . . 108.8 ?
    C19 C20 H20B . . 108.8 ?
    H20A C20 H20B . . 107.7 ?
    C20 C21 C22 . . 113.99(16) ?
    C20 C21 H21A . . 108.8 ?
    C22 C21 H21A . . 108.8 ?
    C20 C21 H21B . . 108.8 ?
    C22 C21 H21B . . 108.8 ?
    H21A C21 H21B . . 107.7 ?
    C21 C22 H22A . . 109.5 ?
    C21 C22 H22B . . 109.5 ?
    H22A C22 H22B . . 109.5 ?
    C21 C22 H22C . . 109.5 ?
    H22A C22 H22C . . 109.5 ?
    H22B C22 H22C . . 109.5 ?
loop_
    _geom_torsion_atom_site_label_1
    _geom_torsion_atom_site_label_2
    _geom_torsion_atom_site_label_3
    _geom_torsion_atom_site_label_4
    _geom_torsion_site_symmetry_1
    _geom_torsion_site_symmetry_2
    _geom_torsion_site_symmetry_3
    _geom_torsion_site_symmetry_4
    _geom_torsion
    _geom_torsion_publ_flag
    N9 C1 N2 N3 . . . . 0.05(19) ?
    C10 C1 N2 N3 . . . . -178.86(14) ?
    C1 N2 N3 C4 . . . . -0.1(2) ?
    N2 N3 C4 N9 . . . . 0.12(19) ?
    N2 N3 C4 C5 . . . . -179.79(18) ?
    N3 C4 C5 C6 . . . . 178.23(18) ?
    N9 C4 C5 C6 . . . . -1.7(2) ?
    C4 C5 C6 C7 . . . . 1.2(2) ?
    C5 C6 C7 N8 . . . . 0.2(3) ?
    C5 C6 C7 Cl1 . . . . 179.87(14) ?
    C6 C7 N8 N9 . . . . -1.0(2) ?
    Cl1 C7 N8 N9 . . . . 179.28(10) ?
    C7 N8 N9 C1 . . . . -178.30(15) ?
    C7 N8 N9 C4 . . . . 0.5(2) ?
    N2 C1 N9 N8 . . . . 179.00(14) ?
    C10 C1 N9 N8 . . . . -2.1(3) ?
    N2 C1 N9 C4 . . . . 0.02(17) ?
    C10 C1 N9 C4 . . . . 178.88(15) ?
    N3 C4 N9 N8 . . . . -179.09(14) ?
    C5 C4 N9 N8 . . . . 0.8(2) ?
    N3 C4 N9 C1 . . . . -0.09(18) ?
    C5 C4 N9 C1 . . . . 179.84(15) ?
    N2 C1 C10 C11 . . . . -179.38(16) ?
    N9 C1 C10 C11 . . . . 1.9(2) ?
    N2 C1 C10 C15 . . . . 1.0(2) ?
    N9 C1 C10 C15 . . . . -177.68(15) ?
    C15 C10 C11 C12 . . . . -0.1(2) ?
    C1 C10 C11 C12 . . . . -179.74(15) ?
    C10 C11 C12 C13 . . . . 0.4(3) ?
    C11 C12 C13 O16 . . . . 179.81(15) ?
    C11 C12 C13 C14 . . . . -0.4(3) ?
    O16 C13 C14 C15 . . . . 179.88(15) ?
    C12 C13 C14 C15 . . . . 0.0(3) ?
    C13 C14 C15 C10 . . . . 0.3(3) ?
    C11 C10 C15 C14 . . . . -0.2(2) ?
    C1 C10 C15 C14 . . . . 179.43(15) ?
    C12 C13 O16 C17 . . . . -0.9(2) ?
    C14 C13 O16 C17 . . . . 179.32(14) ?
    C13 O16 C17 C18 . . . . -178.57(13) ?
    O16 C17 C18 C19 . . . . 178.74(13) ?
    C17 C18 C19 C20 . . . . 175.09(14) ?
    C18 C19 C20 C21 . . . . 178.53(15) ?
    C19 C20 C21 C22 . . . . 176.26(17) ?
_shelx_space_group_comment
;
The symmetry employed for this shelxl refinement is uniquely defined
by the following loop, which should always be used as a source of
symmetry information in preference to the above space-group names.
They are only intended as comments.
;
_shelx_estimated_absorpt_T_min     0.391
_shelx_estimated_absorpt_T_max     0.571
_shelx_hkl_file
;
  16   0 -22  292.96    9.13   1
  18   0 -22   63.76    3.71   1
  16   4 -21   53.23    3.56   1
  13   3 -21    1.10    2.83   1
  15   3 -21  177.89    6.23   1
  17   3 -21    5.76    2.30   1
  19   3 -21   59.19    4.03   1
  20   2 -21   27.92    2.98   1
  18   2 -21  127.56    5.55   1
  16   2 -21  143.49    5.84   1
  14   2 -21  168.11    6.26   1
  12   2 -21    2.25    2.64   1
  11   1 -21   -0.52    2.69   1
  13   1 -21  518.52   13.38   1
  15   1 -21  176.68    6.44   1
  17   1 -21    5.40    2.26   1
  19   1 -21    0.22    2.15   1
  21   1 -21   43.03    3.47   1
  22   0 -21    1.72    2.09   1
  20   0 -21   -2.04    2.66   1
  18   0 -21   -0.67    2.54   1
  16   0 -21   -0.91    2.87   1
  14   0 -21   -4.17    3.13   1
  12   0 -21    0.00    2.50   1
   8   0 -20    0.58    2.55   1
  10   0 -20  152.65    6.26   1
  12   0 -20  501.74   14.12   1
  14   0 -20    5.60    3.75   1
  16   0 -20    3.12    2.46   1
  18   0 -20   -1.09    2.70   1
  20   0 -20   14.42    3.23   1
  22   0 -20   39.68    3.60   1
  23   1 -20    9.19    2.59   1
  21   1 -20   23.27    3.38   1
  19   1 -20   24.50    3.42   1
  17   1 -20   10.66    3.11   1
  15   1 -20   50.92    4.33   1
  13   1 -20    1.96    4.29   1
  11   1 -20  348.98    9.51   1
   9   1 -20    4.92    2.06   1
   8   2 -20    3.45    2.14   1
  10   2 -20   65.99    4.25   1
  12   2 -20    3.38    3.50   1
  14   2 -20   74.80    5.07   1
  16   2 -20    7.25    2.60   1
  18   2 -20    1.88    3.36   1
  20   2 -20  262.84    7.83   1
  22   2 -20    3.90    2.20   1
  21   3 -20    5.75    2.64   1
  19   3 -20   37.41    3.74   1
  17   3 -20   56.29    4.28   1
  15   3 -20    0.26    3.09   1
  13   3 -20    2.69    2.75   1
  11   3 -20   34.82    3.30   1
   9   3 -20    7.42    2.54   1
  10   4 -20  173.27    5.74   1
  12   4 -20   33.52    3.58   1
  14   4 -20   27.75    3.59   1
  16   4 -20   53.64    4.21   1
  18   4 -20   64.32    4.07   1
  20   4 -20   64.78    3.94   1
  19   5 -20    1.60    2.71   1
  17   5 -20   19.61    2.70   1
  15   5 -20    0.40    2.76   1
  13   5 -20   84.63    4.28   1
  18   6 -19  157.05    5.85   1
  16   6 -19   31.77    3.46   1
  14   6 -19   36.04    3.47   1
  12   6 -19    0.41    2.64   1
  10   6 -19   -0.17    2.38   1
   9   5 -19   15.70    2.73   1
  11   5 -19    2.60    2.83   1
  13   5 -19    1.27    3.29   1
  15   5 -19   97.09    5.32   1
  17   5 -19   40.00    3.76   1
  19   5 -19    5.43    2.61   1
  21   5 -19   11.45    2.37   1
  22   4 -19   15.87    2.52   1
  20   4 -19   25.43    3.00   1
  18   4 -19   -1.31    2.81   1
  16   4 -19   49.54    4.43   1
  14   4 -19  280.49    8.90   1
  12   4 -19   73.41    4.96   1
  10   4 -19    9.50    2.54   1
   8   4 -19   13.64    2.42   1
   7   3 -19    1.07    2.85   1
   9   3 -19   14.47    3.25   1
  11   3 -19    5.85    2.74   1
  13   3 -19    9.26    3.29   1
  15   3 -19   98.59    5.69   1
  17   3 -19   99.31    5.49   1
  19   3 -19    2.82    3.50   1
  21   3 -19  127.08    5.52   1
  23   3 -19    5.63    2.31   1
  24   2 -19    1.24    2.46   1
  22   2 -19    1.43    2.80   1
  20   2 -19    1.41    3.16   1
  18   2 -19  130.98    6.25   1
  16   2 -19    9.06    3.17   1
  14   2 -19   26.28    4.00   1
  12   2 -19  557.34   15.90   1
  10   2 -19  243.31    8.45   1
   8   2 -19   30.21    3.49   1
   6   2 -19    2.21    2.73   1
   5   1 -19    3.01    3.27   1
   7   1 -19    0.00    2.89   1
   9   1 -19   98.38    5.60   1
  11   1 -19   -1.01    3.13   1
  13   1 -19  208.62    7.89   1
  15   1 -19   15.56    3.30   1
  17   1 -19   63.69    4.68   1
  19   1 -19   -4.74    3.66   1
  21   1 -19   10.38    2.77   1
  23   1 -19    2.07    2.18   1
  24   0 -19    0.77    2.24   1
  22   0 -19    0.51    2.73   1
  20   0 -19    1.77    2.70   1
  18   0 -19   -2.79    3.52   1
  16   0 -19    0.00    3.43   1
  14   0 -19    0.00    2.95   1
  12   0 -19   -1.88    4.14   1
  10   0 -19   -3.82    3.86   1
   8   0 -19    2.71    3.09   1
   6   0 -19   -0.83    2.44   1
   4   0 -18  299.13    8.21   1
   6   0 -18    8.97    3.05   1
   8   0 -18   25.93    3.79   1
  10   0 -18 1726.69   31.65   1
  12   0 -18  377.32   11.09   1
  14   0 -18   -8.79    4.38   1
  16   0 -18  280.44    9.83   1
  18   0 -18  365.26   10.71   1
  20   0 -18    2.17    2.64   1
  22   0 -18    0.85    3.22   1
  24   0 -18   45.49    3.64   1
  25   1 -18   72.93    4.06   1
  23   1 -18    1.76    2.96   1
  21   1 -18    8.11    3.21   1
  19   1 -18   98.37    5.65   1
  17   1 -18   23.74    3.76   1
  15   1 -18   70.40    5.28   1
  13   1 -18  177.64    7.96   1
  11   1 -18    1.08    3.98   1
   9   1 -18   -4.90    3.88   1
   7   1 -18   66.74    4.92   1
   5   1 -18   30.11    3.20   1
   3   1 -18   13.11    2.50   1
   4   2 -18   26.43    3.07   1
   6   2 -18    7.06    2.51   1
   8   2 -18   55.04    4.45   1
  10   2 -18  231.50    8.81   1
  12   2 -18   30.53    4.11   1
  14   2 -18   16.83    3.42   1
  16   2 -18  269.41    9.35   1
  18   2 -18  160.87    7.28   1
  20   2 -18   45.31    3.94   1
  22   2 -18    1.89    2.49   1
  24   2 -18   25.20    2.79   1
  23   3 -18   26.85    3.10   1
  21   3 -18   54.15    4.38   1
  19   3 -18  152.34    6.85   1
  17   3 -18  120.08    5.99   1
  15   3 -18    1.05    3.87   1
  13   3 -18  176.69    7.54   1
  11   3 -18  750.67   19.14   1
   9   3 -18   38.65    4.09   1
   7   3 -18   75.59    4.69   1
   5   3 -18   88.35    4.64   1
   6   4 -18   33.68    3.27   1
   8   4 -18  315.58    9.20   1
  10   4 -18  119.46    6.14   1
  12   4 -18  316.62   10.14   1
  14   4 -18  177.77    7.47   1
  16   4 -18    7.19    2.85   1
  18   4 -18   71.00    4.66   1
  20   4 -18    0.55    2.58   1
  22   4 -18    2.05    3.24   1
  21   5 -18   -1.50    2.67   1
  19   5 -18   24.99    3.36   1
  17   5 -18   14.82    2.78   1
  15   5 -18  126.84    6.01   1
  13   5 -18   44.13    4.38   1
  11   5 -18  127.89    6.04   1
   9   5 -18  110.34    5.38   1
   7   5 -18  120.40    5.48   1
   8   6 -18   60.41    3.79   1
  10   6 -18   43.74    3.78   1
  12   6 -18    8.65    3.06   1
  14   6 -18   10.33    2.76   1
  16   6 -18   36.04    3.72   1
  18   6 -18   26.81    3.35   1
  20   6 -18    1.52    1.81   1
  19   7 -18    0.53    2.73   1
  17   7 -18   -3.59    2.72   1
  15   7 -18   30.51    3.39   1
  13   7 -18  822.78   17.56   1
  11   7 -18  124.18    5.27   1
   9   7 -18   -1.20    2.29   1
  18   8 -17   12.42    2.20   1
  16   8 -17    2.28    2.43   1
  14   8 -17  185.46    6.51   1
  12   8 -17  160.61    6.12   1
  10   8 -17  148.25    5.68   1
   8   8 -17  127.55    4.90   1
   7   7 -17   23.16    2.81   1
   9   7 -17  111.78    5.24   1
  11   7 -17  217.46    7.68   1
  13   7 -17  367.60    9.85   1
  15   7 -17  426.52   13.02   1
  17   7 -17  167.27    6.52   1
  19   7 -17   45.08    3.51   1
  22   6 -17   22.05    2.83   1
  20   6 -17    1.69    3.08   1
  18   6 -17   32.41    3.44   1
  16   6 -17   60.53    4.59   1
  14   6 -17   29.77    3.74   1
  12   6 -17  306.57    9.61   1
  10   6 -17  120.70    5.85   1
   8   6 -17    3.11    2.57   1
   6   6 -17  132.44    5.46   1
   4   6 -17  118.44    4.78   1
   3   5 -17   24.01    2.91   1
   5   5 -17   -0.47    2.73   1
   7   5 -17  175.84    7.19   1
   9   5 -17  165.72    7.31   1
  11   5 -17  489.76   15.06   1
  13   5 -17   25.74    4.21   1
  15   5 -17   -0.33    3.48   1
  17   5 -17   15.26    3.37   1
  19   5 -17    1.49    3.09   1
  21   5 -17   -0.49    2.97   1
  23   5 -17  150.66    5.51   1
  24   4 -17   -1.95    2.31   1
  22   4 -17   -2.72    2.97   1
  20   4 -17  189.45    7.35   1
  18   4 -17  217.32    7.88   1
  16   4 -17    2.38    2.77   1
  14   4 -17   14.11    3.56   1
  12   4 -17  438.79   12.05   1
  10   4 -17  165.66    7.68   1
   8   4 -17  180.44    7.60   1
   6   4 -17  122.41    6.20   1
   4   4 -17   81.89    4.63   1
   2   4 -17    6.04    2.42   1
   3   3 -17  148.90    5.76   1
   5   3 -17   13.35    3.47   1
   7   3 -17    0.34    3.77   1
   9   3 -17  386.52   11.16   1
  11   3 -17   88.10    5.76   1
  13   3 -17  160.65    7.37   1
  15   3 -17  518.44   16.12   1
  17   3 -17  109.19    6.44   1
  19   3 -17    7.78    3.10   1
  21   3 -17    3.66    2.69   1
  23   3 -17    4.13    2.11   1
  25   3 -17    1.17    2.24   1
  24   2 -17   56.07    4.17   1
  22   2 -17    5.32    2.92   1
  20   2 -17   25.62    3.60   1
  18   2 -17   53.51    4.56   1
  16   2 -17    2.26    3.57   1
  14   2 -17   49.75    4.99   1
  12   2 -17  523.92   16.27   1
  10   2 -17  682.96   18.66   1
   8   2 -17  866.62   21.05   1
   6   2 -17   24.50    3.74   1
   4   2 -17  600.12   15.50   1
   2   2 -17  309.79    9.70   1
   1   1 -17   23.30    3.11   1
   3   1 -17   17.96    2.94   1
   5   1 -17   55.73    4.76   1
   7   1 -17 1613.51   30.70   1
   9   1 -17  406.30   11.74   1
  11   1 -17    5.61    3.35   1
  13   1 -17    8.69    3.11   1
  15   1 -17  179.54    7.98   1
  17   1 -17   26.79    4.16   1
  19   1 -17   50.47    4.59   1
  21   1 -17    5.05    2.84   1
  23   1 -17  309.65    9.00   1
  25   1 -17  218.59    6.56   1
  24   0 -17   -5.92    4.01   1
  22   0 -17    3.49    2.66   1
  20   0 -17    3.96    2.67   1
  18   0 -17    1.11    3.34   1
  16   0 -17   -1.82    3.36   1
  14   0 -17    0.38    3.14   1
  12   0 -17    1.54    2.80   1
  10   0 -17    3.82    4.15   1
   8   0 -17    0.75    4.61   1
   6   0 -17   -2.32    3.34   1
   4   0 -17    2.76    3.32   1
   2   0 -17   -0.67    3.18   1
   0   0 -16  158.23    6.04   1
   2   0 -16   29.68    4.06   1
   4   0 -16  315.68   10.02   1
   6   0 -16  857.80   21.06   1
   8   0 -16   94.46    6.19   1
  10   0 -16   49.03    4.61   1
  12   0 -16   24.84    4.22   1
  14   0 -16   43.26    4.68   1
  16   0 -16   48.45    4.40   1
  18   0 -16    6.10    2.85   1
  20   0 -16   54.99    4.93   1
  22   0 -16  344.87   10.13   1
  24   0 -16 2371.41   35.80   1
  26   0 -16  151.22    5.33   1
  25   1 -16   44.52    3.96   1
  23   1 -16   38.79    4.28   1
  21   1 -16   62.74    5.30   1
  19   1 -16    7.99    3.14   1
  17   1 -16   36.38    4.21   1
  15   1 -16  163.41    7.78   1
  13   1 -16  115.00    6.29   1
  11   1 -16   13.14    3.25   1
   9   1 -16   73.36    5.44   1
   7   1 -16   38.52    4.83   1
   5   1 -16  851.10   20.83   1
   3   1 -16    3.84    2.70   1
   1   1 -16   18.15    3.32   1
  -1   1 -16   48.40    3.81   1
   0   2 -16    8.06    2.72   1
   2   2 -16    0.00    3.72   1
   4   2 -16  101.87    5.97   1
   6   2 -16    3.29    3.62   1
   8   2 -16  179.62    8.11   1
  10   2 -16   13.22    3.45   1
  12   2 -16    2.71    4.16   1
  14   2 -16  558.71   16.67   1
  16   2 -16   37.30    4.39   1
  18   2 -16   13.65    3.34   1
  20   2 -16    4.55    3.27   1
  22   2 -16  157.66    6.79   1
  24   2 -16   -2.39    3.01   1
  25   3 -16    0.92    2.45   1
  23   3 -16   14.11    3.16   1
  21   3 -16    0.33    3.51   1
  19   3 -16    0.73    3.25   1
  17   3 -16   22.04    3.38   1
  15   3 -16   54.08    5.11   1
  13   3 -16   69.56    5.34   1
  11   3 -16  162.62    7.69   1
   9   3 -16   24.19    4.27   1
   7   3 -16   41.83    4.46   1
   5   3 -16   54.16    4.93   1
   3   3 -16   47.77    4.34   1
   1   3 -16    2.68    3.20   1
   2   4 -16   -3.64    3.06   1
   4   4 -16  237.96    8.45   1
   6   4 -16   16.28    3.54   1
   8   4 -16   66.12    5.46   1
  10   4 -16   76.92    5.63   1
  12   4 -16  239.90    9.18   1
  14   4 -16  321.77   10.58   1
  16   4 -16   -5.77    4.08   1
  18   4 -16   14.94    3.46   1
  20   4 -16   29.34    3.76   1
  22   4 -16    1.95    3.15   1
  24   4 -16    0.00    2.58   1
  23   5 -16   19.32    2.77   1
  21   5 -16   31.54    3.29   1
  19   5 -16    2.94    3.15   1
  17   5 -16    2.83    3.39   1
  15   5 -16  128.72    6.83   1
  13   5 -16   12.87    3.13   1
  11   5 -16  117.66    6.38   1
   9   5 -16   12.62    4.11   1
   7   5 -16  159.41    7.04   1
   5   5 -16   13.14    3.37   1
   3   5 -16    3.78    2.25   1
   1   5 -16   49.42    3.53   1
   2   6 -16   20.95    2.89   1
   4   6 -16   39.02    4.04   1
   6   6 -16  105.52    5.55   1
   8   6 -16  359.10   10.68   1
  10   6 -16    5.75    3.05   1
  12   6 -16  332.73   10.38   1
  14   6 -16   24.86    3.73   1
  16   6 -16   13.26    3.39   1
  18   6 -16   54.70    4.74   1
  20   6 -16  113.81    5.76   1
  22   6 -16    9.16    2.52   1
  21   7 -16    0.77    2.56   1
  19   7 -16  152.10    6.25   1
  17   7 -16   53.78    4.49   1
  15   7 -16   12.58    3.28   1
  13   7 -16   27.15    3.98   1
  11   7 -16  158.30    7.16   1
   9   7 -16  276.03    8.86   1
   7   7 -16   49.23    3.85   1
   5   7 -16   53.13    3.94   1
   6   8 -16    2.16    2.76   1
   8   8 -16   65.30    4.26   1
  10   8 -16   23.07    3.04   1
  12   8 -16  444.95   13.27   1
  14   8 -16   86.24    5.12   1
  16   8 -16   20.15    3.30   1
  18   8 -16  304.00    8.29   1
  15   9 -16   65.56    4.14   1
  13   9 -16   44.65    3.54   1
  11   9 -16    8.21    2.30   1
   9   9 -16   32.64    3.15   1
  12  10 -15   -1.04    2.55   1
  10  10 -15   35.45    3.19   1
   5   9 -15    3.89    2.15   1
   7   9 -15    4.76    1.98   1
   9   9 -15    0.49    2.47   1
  11   9 -15   25.39    3.40   1
  13   9 -15   72.52    4.75   1
  15   9 -15  246.26    7.77   1
  17   9 -15   33.44    3.02   1
  20   8 -15   49.04    3.63   1
  18   8 -15   85.67    4.69   1
  16   8 -15    1.51    2.78   1
  14   8 -15   45.25    4.28   1
  12   8 -15   62.44    4.81   1
  10   8 -15  225.85    8.23   1
   8   8 -15  118.81    5.86   1
   6   8 -15  200.12    7.02   1
   4   8 -15    2.96    2.03   1
   3   7 -15  187.02    6.39   1
   5   7 -15  172.74    6.94   1
   7   7 -15   18.85    4.06   1
   9   7 -15   14.23    3.99   1
  11   7 -15   31.70    4.30   1
  13   7 -15  336.42   10.26   1
  15   7 -15  347.84   10.34   1
  17   7 -15   19.57    3.67   1
  19   7 -15    7.55    2.81   1
  21   7 -15    4.01    2.07   1
  22   6 -15    3.79    2.41   1
  20   6 -15    0.00    3.22   1
  18   6 -15  336.82   10.08   1
  16   6 -15  166.46    7.51   1
  14   6 -15    6.18    2.98   1
  12   6 -15  382.09   11.46   1
  10   6 -15  129.99    6.90   1
   8   6 -15   21.98    3.74   1
   6   6 -15   11.11    3.72   1
   4   6 -15   71.59    5.02   1
   2   6 -15   30.97    3.42   1
   0   6 -15   52.84    3.60   1
   1   5 -15   93.16    5.01   1
   3   5 -15    6.23    3.06   1
   5   5 -15   25.73    3.73   1
   7   5 -15   -2.17    4.52   1
   9   5 -15  400.67   11.83   1
  11   5 -15  237.28    8.90   1
  13   5 -15   84.47    5.68   1
  15   5 -15  132.38    6.83   1
  17   5 -15  165.15    7.22   1
  19   5 -15   12.51    3.36   1
  21   5 -15   55.48    4.20   1
  23   5 -15   74.33    4.21   1
  24   4 -15   36.25    3.36   1
  22   4 -15   55.08    4.44   1
  20   4 -15  183.44    7.37   1
  18   4 -15   15.85    3.57   1
  16   4 -15  173.00    7.78   1
  14   4 -15   57.55    4.79   1
  12   4 -15   -2.97    4.04   1
  10   4 -15   87.72    5.90   1
   8   4 -15  901.68   21.73   1
   6   4 -15  361.82   11.02   1
   4   4 -15   50.61    4.91   1
   2   4 -15   -0.92    3.81   1
   0   4 -15    5.11    2.60   1
  -1   3 -15  403.55   11.61   1
   1   3 -15   39.94    4.01   1
   3   3 -15  112.76    6.05   1
   5   3 -15   35.34    5.22   1
   7   3 -15   -7.08    4.90   1
   9   3 -15  134.04    6.92   1
  11   3 -15  109.24    6.39   1
  13   3 -15  332.95   10.46   1
  15   3 -15  677.44   18.40   1
  17   3 -15   53.10    5.05   1
  19   3 -15    7.57    3.03   1
  21   3 -15    8.29    2.71   1
  23   3 -15   -1.37    3.24   1
  25   3 -15   36.44    3.04   1
  24   2 -15   -1.26    2.92   1
  22   2 -15    0.00    3.52   1
  20   2 -15  529.55   15.76   1
  18   2 -15   37.69    4.34   1
  16   2 -15   72.54    5.47   1
  14   2 -15   38.56    4.60   1
  12   2 -15  853.08   20.62   1
  10   2 -15  223.29    8.73   1
   8   2 -15  308.34   10.23   1
   6   2 -15  470.52   12.79   1
   4   2 -15  247.01    9.36   1
   2   2 -15  212.66    8.18   1
   0   2 -15   74.85    4.95   1
  -2   2 -15  153.33    5.94   1
  -1   1 -15    2.18    3.43   1
   1   1 -15    2.77    4.27   1
   3   1 -15   87.51    5.83   1
   5   1 -15   85.19    5.82   1
   7   1 -15  851.55   20.88   1
   9   1 -15  144.14    7.11   1
  11   1 -15  300.00    9.86   1
  13   1 -15   56.99    5.05   1
  15   1 -15   -1.83    3.50   1
  17   1 -15   51.04    4.79   1
  19   1 -15  385.01   11.49   1
  21   1 -15   57.66    4.97   1
  23   1 -15   10.38    3.50   1
  25   1 -15   70.24    4.19   1
  26   0 -15    1.93    2.35   1
  24   0 -15    3.31    3.89   1
  22   0 -15   -1.99    4.23   1
  20   0 -15    3.81    4.24   1
  18   0 -15    2.35    3.83   1
  16   0 -15   -1.85    3.53   1
  14   0 -15   -2.90    3.73   1
  12   0 -15   -3.59    3.76   1
  10   0 -15    0.00    3.18   1
   8   0 -15   -2.20    4.22   1
   6   0 -15    1.19    4.62   1
   4   0 -15   -1.11    4.02   1
   2   0 -15   -4.53    3.40   1
   0   0 -15    0.95    3.43   1
  -2   0 -15   -4.45    3.46   1
  -4   0 -14   -3.24    3.59   1
  -2   0 -14  669.69   16.59   1
   0   0 -14   14.19    3.83   1
   2   0 -14  137.86    7.18   1
   4   0 -14 4968.42   67.62   1
   6   0 -14 1230.82   25.64   1
   8   0 -14  118.78    6.23   1
  10   0 -14 1367.06   26.64   1
  12   0 -14  618.85   16.73   1
  14   0 -14   20.95    3.24   1
  16   0 -14   42.48    4.40   1
  18   0 -14  456.10   12.40   1
  20   0 -14 1653.26   30.95   1
  22   0 -14  387.59   11.19   1
  24   0 -14  102.84    5.49   1
  26   0 -14    7.34    2.10   1
  25   1 -14    8.15    2.38   1
  23   1 -14  323.38    9.75   1
  21   1 -14   99.52    6.08   1
  19   1 -14  237.78    9.22   1
  17   1 -14   27.93    3.81   1
  15   1 -14   75.70    5.54   1
  13   1 -14  754.29   18.98   1
  11   1 -14   13.41    3.07   1
   9   1 -14  472.76   14.48   1
   7   1 -14  906.87   21.34   1
   5   1 -14   74.74    5.59   1
   3   1 -14   14.22    3.94   1
   1   1 -14  195.49    8.29   1
  -1   1 -14   53.82    4.78   1
  -3   1 -14   33.00    4.05   1
  -4   2 -14  114.13    5.30   1
  -2   2 -14   38.13    4.30   1
   0   2 -14    5.59    3.76   1
   2   2 -14  102.18    6.30   1
   4   2 -14  521.14   16.21   1
   6   2 -14  116.43    6.56   1
   8   2 -14   18.21    3.68   1
  10   2 -14 1319.96   26.39   1
  12   2 -14  981.04   21.93   1
  14   2 -14  155.72    7.12   1
  16   2 -14   -1.84    3.51   1
  18   2 -14   61.75    5.19   1
  20   2 -14  127.80    6.60   1
  22   2 -14   49.27    4.56   1
  24   2 -14   13.32    2.70   1
  25   3 -14   10.73    2.09   1
  23   3 -14   -0.29    2.87   1
  21   3 -14   63.61    5.19   1
  19   3 -14    1.17    4.42   1
  17   3 -14   82.74    5.54   1
  15   3 -14  278.17    9.64   1
  13   3 -14  729.09   18.91   1
  11   3 -14  745.79   19.07   1
   9   3 -14    9.05    3.90   1
   7   3 -14  625.95   17.41   1
   5   3 -14 2634.77   42.47   1
   3   3 -14    2.37    3.87   1
   1   3 -14  133.74    6.87   1
  -1   3 -14  132.75    6.50   1
  -3   3 -14   60.48    4.13   1
  -2   4 -14  212.39    7.00   1
   0   4 -14  115.50    5.87   1
   2   4 -14 1003.15   22.54   1
   4   4 -14  454.56   12.47   1
   6   4 -14 1483.04   29.41   1
   8   4 -14 1064.06   23.76   1
  10   4 -14   31.88    4.36   1
  12   4 -14  600.74   17.23   1
  14   4 -14   12.69    3.82   1
  16   4 -14    0.39    3.99   1
  18   4 -14   -1.49    3.46   1
  20   4 -14   70.92    5.60   1
  22   4 -14   61.21    4.49   1
  24   4 -14   27.18    3.01   1
  23   5 -14    3.22    2.17   1
  21   5 -14   17.18    3.14   1
  19   5 -14  101.08    6.05   1
  17   5 -14    7.97    3.57   1
  15   5 -14   48.25    4.71   1
  13   5 -14  340.08   10.89   1
  11   5 -14  165.54    7.43   1
   9   5 -14  937.83   22.03   1
   7   5 -14  289.55   10.17   1
   5   5 -14  588.41   17.19   1
   3   5 -14  410.88   11.75   1
   1   5 -14  346.59    9.94   1
  -1   5 -14  452.88   12.68   1
   0   6 -14   -0.98    3.01   1
   2   6 -14  177.03    7.11   1
   4   6 -14   50.98    4.79   1
   6   6 -14  125.30    6.63   1
   8   6 -14   44.73    4.77   1
  10   6 -14  169.49    8.15   1
  12   6 -14  346.46   10.97   1
  14   6 -14   11.16    3.43   1
  16   6 -14  274.03    9.60   1
  18   6 -14  398.36   11.41   1
  20   6 -14   64.80    4.42   1
  22   6 -14   16.47    3.04   1
  21   7 -14    0.71    2.67   1
  19   7 -14   23.99    3.47   1
  17   7 -14   41.88    4.33   1
  15   7 -14   -1.75    3.34   1
  13   7 -14   10.08    3.25   1
  11   7 -14   38.87    4.97   1
   9   7 -14   46.35    4.75   1
   7   7 -14 2413.10   39.43   1
   5   7 -14  367.10   10.68   1
   3   7 -14    0.30    3.16   1
   1   7 -14   33.64    3.63   1
   2   8 -14   64.08    4.05   1
   4   8 -14   79.49    4.79   1
   6   8 -14   10.15    3.07   1
   8   8 -14   78.57    5.33   1
  10   8 -14    0.70    4.24   1
  12   8 -14 1553.27   29.30   1
  14   8 -14   19.02    3.73   1
  16   8 -14  231.60    8.41   1
  18   8 -14  105.86    5.55   1
  20   8 -14   66.81    4.12   1
  19   9 -14   66.83    3.83   1
  17   9 -14  214.14    7.31   1
  15   9 -14  496.15   14.02   1
  13   9 -14   58.36    4.17   1
  11   9 -14   66.97    4.92   1
   9   9 -14  265.41    8.58   1
   7   9 -14  158.08    6.43   1
   5   9 -14  139.58    5.55   1
   3   9 -14   99.03    4.42   1
   6  10 -14   84.57    4.17   1
   8  10 -14  100.09    4.82   1
  10  10 -14   24.03    3.29   1
  12  10 -14   20.54    3.04   1
  14  10 -14   -2.85    2.71   1
  16  10 -14  133.20    5.20   1
   9  11 -13    0.76    2.80   1
  11  11 -13    6.15    2.26   1
  16  10 -13   13.76    2.63   1
  14  10 -13   54.48    3.99   1
  12  10 -13  244.93    7.96   1
  10  10 -13   44.08    4.21   1
   8  10 -13   60.81    4.43   1
   6  10 -13   57.30    4.17   1
   4  10 -13   51.07    3.64   1
   1   9 -13  142.15    5.15   1
   3   9 -13   10.49    2.96   1
   5   9 -13    9.38    2.62   1
   7   9 -13   14.53    3.29   1
   9   9 -13  102.87    5.86   1
  11   9 -13  282.29    9.42   1
  13   9 -13  117.60    6.23   1
  15   9 -13  145.41    6.65   1
  17   9 -13   96.15    5.21   1
  19   9 -13    1.97    2.63   1
  20   8 -13   -0.43    2.79   1
  18   8 -13   -1.67    3.20   1
  16   8 -13  372.16   10.67   1
  14   8 -13  146.82    7.44   1
  12   8 -13   39.33    4.63   1
  10   8 -13    3.01    3.47   1
   8   8 -13  509.08   16.02   1
   6   8 -13  469.67   14.84   1
   4   8 -13  277.40    8.87   1
   2   8 -13  249.50    7.93   1
   0   8 -13    0.22    2.72   1
  -1   7 -13  148.84    6.04   1
   1   7 -13   19.45    3.65   1
   3   7 -13  273.44    9.05   1
   5   7 -13  540.33   16.46   1
   7   7 -13 1177.06   25.31   1
   9   7 -13 1419.04   28.78   1
  11   7 -13  396.98   11.88   1
  13   7 -13  129.84    6.88   1
  15   7 -13   98.12    5.97   1
  17   7 -13   15.26    3.54   1
  19   7 -13    2.51    3.56   1
  21   7 -13   43.55    3.65   1
  22   6 -13   59.42    4.13   1
  20   6 -13   40.43    4.11   1
  18   6 -13   58.28    4.87   1
  16   6 -13  168.71    7.92   1
  14   6 -13    9.23    3.41   1
  12   6 -13  146.86    7.63   1
  10   6 -13  386.22   11.63   1
   8   6 -13   55.13    5.21   1
   6   6 -13  865.37   21.14   1
   4   6 -13  165.00    7.51   1
   2   6 -13    0.00    3.66   1
   0   6 -13  183.44    7.46   1
  -2   6 -13  107.90    5.27   1
  -3   5 -13   46.82    3.76   1
  -1   5 -13    1.92    3.51   1
   1   5 -13  364.78   10.81   1
   3   5 -13  188.68    8.31   1
   5   5 -13 1782.75   32.70   1
   7   5 -13   69.00    5.23   1
   9   5 -13   17.99    3.71   1
  11   5 -13   52.90    4.36   1
  13   5 -13   -1.49    3.46   1
  15   5 -13   65.00    4.99   1
  17   5 -13  729.05   19.02   1
  19   5 -13   33.43    4.17   1
  21   5 -13  318.94    9.55   1
  23   5 -13   22.00    3.10   1
  24   4 -13    4.31    2.12   1
  22   4 -13   91.30    5.35   1
  20   4 -13    1.12    3.61   1
  18   4 -13    6.56    3.03   1
  16   4 -13   -1.13    3.51   1
  14   4 -13  724.26   18.73   1
  12   4 -13 1053.97   23.11   1
  10   4 -13   23.94    4.16   1
   8   4 -13   12.25    3.68   1
   6   4 -13 1099.59   24.02   1
   4   4 -13  552.87   16.53   1
   2   4 -13  269.20    9.62   1
   0   4 -13  194.24    8.00   1
  -2   4 -13  137.13    6.29   1
  -4   4 -13    6.00    2.67   1
  -5   3 -13   38.65    3.83   1
  -3   3 -13  108.26    5.72   1
  -1   3 -13    8.21    3.25   1
   1   3 -13    1.33    2.98   1
   3   3 -13  848.49   21.06   1
   5   3 -13  391.88   11.43   1
   7   3 -13  488.40   14.87   1
   9   3 -13 2407.96   38.51   1
  11   3 -13  297.50    9.43   1
  13   3 -13   38.92    4.40   1
  15   3 -13   15.38    3.22   1
  17   3 -13   18.62    3.85   1
  19   3 -13    7.91    3.16   1
  21   3 -13    3.68    3.09   1
  23   3 -13    1.52    3.31   1
  25   3 -13   73.48    4.05   1
  24   2 -13    6.76    3.11   1
  22   2 -13   84.68    5.63   1
  20   2 -13  259.61    9.48   1
  18   2 -13  436.74   12.13   1
  16   2 -13   37.56    4.17   1
  14   2 -13  109.88    6.00   1
  12   2 -13  246.11    8.32   1
  10   2 -13    5.91    2.75   1
   8   2 -13  282.18    9.15   1
   6   2 -13 1037.52   22.49   1
   4   2 -13 1519.58   29.09   1
   2   2 -13 1869.99   33.76   1
   0   2 -13   12.82    3.70   1
  -2   2 -13  609.20   16.77   1
  -4   2 -13  299.23    8.82   1
  -5   1 -13   27.59    4.06   1
  -3   1 -13    0.33    4.35   1
  -1   1 -13   81.55    5.63   1
   1   1 -13 3006.32   46.84   1
   3   1 -13  431.66   12.08   1
   5   1 -13  102.25    5.97   1
   7   1 -13    2.80    3.78   1
   9   1 -13  464.67   14.03   1
  11   1 -13   97.64    5.51   1
  13   1 -13  402.14   10.85   1
  15   1 -13   44.48    4.34   1
  17   1 -13 1966.59   34.30   1
  19   1 -13  827.23   20.82   1
  21   1 -13   15.58    3.66   1
  23   1 -13    2.96    3.27   1
  25   1 -13    7.12    2.65   1
  26   0 -13   -2.56    2.23   1
  24   0 -13   -1.95    3.04   1
  22   0 -13    3.27    3.72   1
  20   0 -13    0.79    3.84   1
  18   0 -13   -3.37    5.91   1
  16   0 -13   -1.06    3.31   1
  14   0 -13    0.35    3.00   1
  12   0 -13   -2.86    3.17   1
  10   0 -13   -3.13    3.37   1
   8   0 -13    4.53    2.17   1
   6   0 -13   -1.34    2.88   1
   4   0 -13   -4.28    4.00   1
   2   0 -13    5.93    4.31   1
   0   0 -13   -0.75    4.10   1
  -2   0 -13    1.10    3.66   1
  -4   0 -13    2.32    3.91   1
  -6   0 -12   60.65    4.62   1
  -4   0 -12  255.55    8.90   1
  -2   0 -12  215.58    8.71   1
   0   0 -12  536.13   16.38   1
   2   0 -12 1307.22   26.38   1
   4   0 -12  789.34   18.74   1
   6   0 -12    8.76    2.33   1
   8   0 -12    2.64    2.73   1
  10   0 -12  107.89    5.33   1
  12   0 -12    9.76    2.54   1
  14   0 -12   92.21    5.33   1
  16   0 -12  549.78   15.84   1
  18   0 -1215711.22  176.16   1
  20   0 -12  761.86   19.78   1
  22   0 -12    7.06    3.31   1
  24   0 -12    2.86    2.94   1
  25   1 -12   10.24    2.46   1
  23   1 -12    2.63    3.35   1
  21   1 -12   -0.37    3.70   1
  19   1 -12  202.06    8.65   1
  17   1 -12  191.35    8.02   1
  15   1 -12  393.57   10.92   1
  13   1 -12   19.64    3.40   1
  11   1 -12    1.53    3.09   1
   9   1 -12  517.83   13.96   1
   7   1 -12  244.23    8.00   1
   5   1 -12   55.90    4.41   1
   3   1 -12    7.33    3.22   1
   1   1 -12    6.89    3.46   1
  -1   1 -12 1443.76   29.14   1
  -3   1 -12   72.13    5.70   1
  -5   1 -12    3.54    3.01   1
  -7   1 -12   13.49    3.43   1
  -6   2 -12   27.28    3.67   1
  -4   2 -12    3.51    4.18   1
  -2   2 -12   73.54    5.39   1
   0   2 -12    9.96    4.33   1
   2   2 -12  316.23   10.15   1
   4   2 -12    6.85    3.11   1
   6   2 -12    7.01    2.86   1
   8   2 -12  815.65   18.49   1
  10   2 -12  354.77    9.66   1
  12   2 -12  199.56    7.23   1
  14   2 -12   88.62    5.77   1
  16   2 -12  755.86   18.92   1
  18   2 -12   -3.00    3.74   1
  20   2 -12  481.83   12.95   1
  22   2 -12    8.77    2.85   1
  24   2 -12    2.17    2.84   1
  25   3 -12    5.20    2.52   1
  23   3 -12    6.26    3.21   1
  21   3 -12    9.64    3.06   1
  19   3 -12   63.80    5.14   1
  17   3 -12   89.22    5.54   1
  15   3 -12    2.93    3.62   1
  13   3 -12  126.49    6.11   1
  11   3 -12   17.60    3.75   1
   9   3 -12   71.21    4.87   1
   7   3 -12   29.71    3.77   1
   5   3 -12  232.78    8.56   1
   3   3 -12  345.10   10.68   1
   1   3 -12  354.98   11.10   1
  -1   3 -12  116.10    6.39   1
  -3   3 -12  118.92    6.61   1
  -5   3 -12   17.21    3.77   1
  -6   4 -12   41.16    3.70   1
  -4   4 -12   49.97    4.01   1
  -2   4 -12  147.98    7.00   1
   0   4 -12   40.48    4.86   1
   2   4 -12    4.32    4.70   1
   4   4 -12   22.11    4.07   1
   6   4 -12  346.36   10.07   1
   8   4 -12  744.90   18.34   1
  10   4 -12  156.09    6.84   1
  12   4 -12   -1.35    3.55   1
  14   4 -12  116.63    6.21   1
  16   4 -12   20.60    3.65   1
  18   4 -12   23.59    4.12   1
  20   4 -12   41.70    4.44   1
  22   4 -12   18.91    3.36   1
  24   4 -12   68.61    4.24   1
  23   5 -12    3.63    2.61   1
  21   5 -12   20.53    3.18   1
  19   5 -12    0.00    3.67   1
  17   5 -12   14.16    3.64   1
  15   5 -12   86.36    5.94   1
  13   5 -12   -4.71    4.24   1
  11   5 -12  111.75    6.14   1
   9   5 -12  111.39    6.14   1
   7   5 -12   32.61    4.70   1
   5   5 -12   85.78    5.91   1
   3   5 -12  156.72    7.39   1
   1   5 -12   43.91    4.75   1
  -1   5 -12   20.66    3.73   1
  -3   5 -12  103.81    5.64   1
  -5   5 -12    3.92    2.60   1
  -4   6 -12   16.53    2.66   1
  -2   6 -12   17.00    3.61   1
   0   6 -12  273.59    9.23   1
   2   6 -12  621.62   17.39   1
   4   6 -12   41.02    4.79   1
   6   6 -12 1254.79   26.08   1
   8   6 -12   -1.84    4.26   1
  10   6 -12  185.62    7.96   1
  12   6 -12   74.67    5.28   1
  14   6 -12  698.22   18.77   1
  16   6 -12   39.52    4.95   1
  18   6 -12   69.21    4.91   1
  20   6 -12   41.01    4.31   1
  22   6 -12  288.39    8.37   1
  21   7 -12   50.72    3.95   1
  19   7 -12   20.80    3.42   1
  17   7 -12   25.19    4.21   1
  15   7 -12   13.47    3.68   1
  13   7 -12  434.47   12.22   1
  11   7 -12  110.25    6.52   1
   9   7 -12    8.36    3.64   1
   7   7 -12   51.56    4.97   1
   5   7 -12  588.77   17.39   1
   3   7 -12  350.61   10.69   1
   1   7 -12  131.11    6.59   1
  -1   7 -12  132.48    6.07   1
  -3   7 -12   27.88    3.09   1
  -2   8 -12   46.81    3.54   1
   0   8 -12    6.50    2.31   1
   2   8 -12  215.49    7.97   1
   4   8 -12   67.00    5.40   1
   6   8 -12  785.11   20.08   1
   8   8 -12   47.48    4.85   1
  10   8 -12  268.37    9.62   1
  12   8 -12 1097.05   24.08   1
  14   8 -12   35.87    4.24   1
  16   8 -12  225.51    8.35   1
  18   8 -12  175.55    6.97   1
  20   8 -12   32.53    3.37   1
  19   9 -12    4.71    2.14   1
  17   9 -12   58.41    4.50   1
  15   9 -12  216.33    7.92   1
  13   9 -12  316.18   10.08   1
  11   9 -12    3.56    3.87   1
   9   9 -12   80.24    5.42   1
   7   9 -12  318.34   10.00   1
   5   9 -12   26.14    3.47   1
   3   9 -12    0.30    3.04   1
   1   9 -12    6.48    2.62   1
  -1   9 -12   14.58    2.32   1
   2  10 -12   48.94    3.77   1
   4  10 -12   45.89    3.66   1
   6  10 -12    9.15    2.84   1
   8  10 -12  384.30   10.48   1
  10  10 -12  193.21    7.70   1
  12  10 -12  510.83   14.29   1
  14  10 -12  216.18    7.60   1
  16  10 -12   40.08    3.47   1
  13  11 -12    4.39    2.36   1
  11  11 -12   56.90    3.82   1
   9  11 -12   16.22    2.97   1
   7  11 -12   29.59    3.15   1
   5  11 -12  245.27    6.92   1
   3  11 -11  530.31   12.58   1
   5  11 -11   46.44    3.64   1
   7  11 -11  357.94   11.23   1
   9  11 -11  161.79    6.48   1
  11  11 -11   11.26    2.54   1
  13  11 -11   67.41    4.04   1
  15  11 -11  237.82    6.81   1
  18  10 -11    5.96    2.15   1
  16  10 -11    3.07    2.94   1
  14  10 -11  213.47    7.77   1
  12  10 -11  166.72    7.00   1
  10  10 -11  348.18   10.21   1
   8  10 -11   11.48    3.49   1
   6  10 -11   43.65    4.22   1
   4  10 -11  160.15    6.57   1
   2  10 -11   51.93    3.88   1
   0  10 -11  147.98    5.45   1
  -1   9 -11   25.54    3.12   1
   1   9 -11   -3.49    3.34   1
   3   9 -11    3.38    3.10   1
   5   9 -11   16.78    3.70   1
   7   9 -11  435.96   11.97   1
   9   9 -11  738.53   19.20   1
  11   9 -11  161.94    7.53   1
  13   9 -11   -2.03    4.23   1
  15   9 -11    2.63    3.89   1
  17   9 -11  113.71    6.03   1
  19   9 -11  123.40    5.40   1
  20   8 -11   54.78    3.94   1
  18   8 -11  122.53    6.12   1
  16   8 -11   99.43    6.00   1
  14   8 -11   47.77    4.72   1
  12   8 -11  102.77    6.27   1
  10   8 -11   31.66    4.43   1
   8   8 -11   17.31    4.30   1
   6   8 -11  316.87   10.29   1
   4   8 -11  932.22   21.66   1
   2   8 -11  456.07   14.39   1
   0   8 -11  519.19   14.84   1
  -2   8 -11    7.78    2.31   1
  -4   8 -11    7.69    2.14   1
  -5   7 -11  200.05    6.15   1
  -3   7 -11  523.04   13.85   1
  -1   7 -11  470.90   14.34   1
   1   7 -11    6.92    3.77   1
   3   7 -11  338.16   10.66   1
   5   7 -11   65.25    5.58   1
   7   7 -11 2209.39   37.27   1
   9   7 -11 1672.52   31.19   1
  11   7 -11  309.86   10.07   1
  13   7 -11  167.24    7.61   1
  15   7 -11   34.37    3.87   1
  17   7 -11   19.41    3.47   1
  19   7 -11   30.47    3.83   1
  21   7 -11    3.12    2.35   1
  22   6 -11    7.92    3.21   1
  20   6 -11    3.93    2.68   1
  18   6 -11  316.86   10.14   1
  16   6 -11   -0.74    3.72   1
  14   6 -11   79.36    5.96   1
  12   6 -11 1578.20   29.74   1
  10   6 -11  982.25   21.87   1
   8   6 -11  324.51   10.04   1
   6   6 -11  436.98   11.80   1
   4   6 -11  503.71   15.24   1
   2   6 -11   24.58    3.58   1
   0   6 -11  103.60    5.83   1
  -2   6 -11  261.35    8.92   1
  -4   6 -11  110.84    5.41   1
  -6   6 -11  118.61    4.82   1
  -7   5 -11   61.40    3.79   1
  -5   5 -11  118.07    5.58   1
  -3   5 -11    1.73    3.96   1
  -1   5 -11   92.20    5.84   1
   1   5 -11   22.06    3.91   1
   3   5 -11  992.89   22.12   1
   5   5 -11  814.97   19.26   1
   7   5 -11  463.32   13.88   1
   9   5 -11 1001.06   21.38   1
  11   5 -11  971.31   21.22   1
  13   5 -11   89.30    5.70   1
  15   5 -11  440.35   12.02   1
  17   5 -11  260.14    9.41   1
  19   5 -11    1.49    3.72   1
  21   5 -11   44.50    4.07   1
  23   5 -11   29.34    2.98   1
  24   4 -11   13.83    2.35   1
  22   4 -11   32.55    4.01   1
  20   4 -11  208.40    8.18   1
  18   4 -11  234.64    8.65   1
  16   4 -11  221.68    8.58   1
  14   4 -11 1242.91   24.82   1
  12   4 -11   10.97    2.76   1
  10   4 -11 1379.62   25.45   1
   8   4 -11   66.93    4.68   1
   6   4 -11   -6.12    3.57   1
   4   4 -11   65.02    4.64   1
   2   4 -11 2109.78   35.19   1
   0   4 -11  917.87   21.42   1
  -2   4 -11  146.64    7.24   1
  -4   4 -11   53.71    4.69   1
  -6   4 -11   -3.55    3.33   1
  -7   3 -11  521.91   13.57   1
  -5   3 -11   74.85    5.81   1
  -3   3 -11  296.99    9.78   1
  -1   3 -11  162.05    7.38   1
   1   3 -11   99.23    6.18   1
   3   3 -11   51.76    4.44   1
   5   3 -11   32.40    3.45   1
   7   3 -11 3487.48   47.70   1
   9   3 -11 3622.12   48.90   1
  11   3 -11  493.22   13.45   1
  13   3 -11  205.47    7.36   1
  15   3 -11   97.89    5.54   1
  17   3 -11   27.15    3.92   1
  19   3 -11   44.66    4.85   1
  21   3 -11   20.69    3.65   1
  23   3 -11   81.82    4.98   1
  25   3 -11  158.87    5.42   1
  24   2 -11   10.75    2.91   1
  22   2 -11   37.21    4.07   1
  20   2 -11  200.33    8.18   1
  18   2 -11   10.89    3.46   1
  16   2 -11   67.02    4.87   1
  14   2 -11 3414.18   47.83   1
  12   2 -11  476.62   13.04   1
  10   2 -11 1183.19   21.96   1
   8   2 -11  947.51   19.05   1
   6   2 -11 4798.90   60.82   1
   4   2 -11 1533.96   26.97   1
   2   2 -11 1381.19   26.16   1
   0   2 -11   91.64    6.14   1
  -2   2 -11  108.89    6.43   1
  -4   2 -11  453.10   12.55   1
  -6   2 -11  167.66    7.08   1
  -8   2 -11  267.75    7.48   1
  -7   1 -11    1.33    4.02   1
  -5   1 -11   26.35    3.96   1
  -3   1 -11   22.69    3.96   1
  -1   1 -11  534.52   16.38   1
   1   1 -11 1896.84   32.66   1
   3   1 -11  474.71   13.56   1
   5   1 -11 1426.35   25.01   1
   7   1 -11  605.49   14.47   1
   9   1 -11  281.58    7.93   1
  11   1 -11  772.13   16.78   1
  13   1 -11 1087.63   21.27   1
  15   1 -11    8.73    3.15   1
  17   1 -11  120.47    6.44   1
  19   1 -11  389.46   11.33   1
  21   1 -11   10.24    3.40   1
  23   1 -11   18.65    3.04   1
  25   1 -11   30.87    2.98   1
  24   0 -11    0.81    3.34   1
  22   0 -11   -3.38    3.45   1
  20   0 -11    3.34    2.90   1
  18   0 -11   -4.64    5.08   1
  16   0 -11    4.12    2.97   1
  14   0 -11   -3.20    3.65   1
  12   0 -11   -3.43    2.73   1
  10   0 -11    0.26    2.60   1
   8   0 -11   -0.98    2.34   1
   6   0 -11    2.55    2.42   1
   4   0 -11    2.19    2.17   1
   2   0 -11   -6.79    3.65   1
   0   0 -11    3.32    4.66   1
  -2   0 -11    8.36    3.58   1
  -4   0 -11    1.14    3.42   1
  -6   0 -11    8.64    3.22   1
  -8   0 -11    4.45    2.97   1
  -8   0 -10  557.05   14.86   1
  -6   0 -10   26.18    3.35   1
  -4   0 -10  522.86   15.82   1
  -2   0 -10 6774.55   84.71   1
   0   0 -10 1716.71   29.73   1
   2   0 -10  280.78    8.26   1
   4   0 -10 4288.65   54.49   1
   6   0 -10 2734.74   37.53   1
   8   0 -10  215.61    6.50   1
  10   0 -10  534.90   12.80   1
  12   0 -10 2913.43   40.31   1
  14   0 -1010017.07  114.21   1
  16   0 -10  558.20   15.27   1
  18   0 -10  250.80    8.88   1
  20   0 -10   80.89    5.70   1
  22   0 -10   39.66    3.85   1
  24   0 -10  436.73   12.64   1
  25   1 -10   48.50    3.39   1
  23   1 -10   17.70    3.58   1
  21   1 -10   10.18    3.09   1
  19   1 -10   29.76    3.95   1
  17   1 -10 1705.10   30.52   1
  15   1 -10   56.23    4.70   1
  13   1 -10  807.47   17.45   1
  11   1 -10  322.86   10.00   1
   9   1 -10  257.59    7.06   1
   7   1 -10 3856.86   49.00   1
   5   1 -10   33.45    3.13   1
   3   1 -10 1305.43   23.28   1
   1   1 -10 2030.10   32.67   1
  -1   1 -10  181.75    7.53   1
  -3   1 -10    1.17    4.82   1
  -5   1 -10  161.41    7.37   1
  -7   1 -10   35.23    4.24   1
  -9   1 -10   16.49    3.58   1
  -8   2 -10   19.40    3.72   1
  -6   2 -10   16.61    3.71   1
  -4   2 -10  111.68    6.27   1
  -2   2 -10  828.30   20.16   1
   0   2 -10  219.85    7.90   1
   2   2 -10   20.48    3.08   1
   4   2 -10 5241.26   64.68   1
   6   2 -10 3264.87   43.55   1
   8   2 -10  455.10   11.91   1
  10   2 -10   34.97    3.10   1
  12   2 -10  113.45    5.19   1
  14   2 -10  373.95   11.82   1
  16   2 -10  252.79    8.68   1
  18   2 -10    7.02    3.11   1
  20   2 -10   51.35    4.67   1
  22   2 -10   64.77    4.78   1
  24   2 -10    9.49    2.92   1
  23   3 -10    4.28    2.49   1
  21   3 -10    7.57    3.14   1
  19   3 -10  105.84    6.33   1
  17   3 -10   -2.83    3.54   1
  15   3 -10  287.39    9.02   1
  13   3 -10   61.11    4.11   1
  11   3 -10  278.73    8.11   1
   9   3 -10 1093.03   20.39   1
   7   3 -10 2326.46   34.07   1
   5   3 -10 2169.98   32.84   1
   3   3 -10   72.75    4.68   1
   1   3 -10  859.23   19.31   1
  -1   3 -10 4466.65   60.66   1
  -3   3 -10    4.89    2.76   1
  -5   3 -10  232.46    8.49   1
  -7   3 -10   74.94    4.88   1
  -9   3 -10   21.06    3.39   1
  -8   4 -10  123.62    5.57   1
  -6   4 -10   84.92    5.21   1
  -4   4 -10 1261.14   25.50   1
  -2   4 -10  519.21   15.47   1
   0   4 -10 3149.88   46.41   1
   2   4 -10 1845.78   31.17   1
   4   4 -10  292.22    8.64   1
   6   4 -10 2468.05   36.59   1
   8   4 -10   34.81    3.54   1
  10   4 -10   76.18    4.64   1
  12   4 -10   28.46    3.48   1
  14   4 -10  377.00   10.37   1
  16   4 -10  392.74   11.05   1
  18   4 -10  329.23   10.22   1
  20   4 -10   73.97    5.62   1
  22   4 -10  120.33    6.14   1
  24   4 -10    7.49    2.33   1
  23   5 -10   -1.48    2.74   1
  21   5 -10  205.64    7.80   1
  19   5 -10  126.28    6.34   1
  17   5 -10   68.00    5.28   1
  15   5 -10  197.27    7.76   1
  13   5 -10  608.06   16.13   1
  11   5 -10  141.53    6.36   1
   9   5 -10  252.33    7.98   1
   7   5 -10 1634.96   27.95   1
   5   5 -10  640.76   16.02   1
   3   5 -10 2866.30   42.61   1
   1   5 -10  311.65    9.73   1
  -1   5 -10  983.66   22.00   1
  -3   5 -10  460.37   14.54   1
  -5   5 -10  276.81    8.90   1
  -7   5 -10  394.56   11.35   1
  -6   6 -10    2.84    2.27   1
  -4   6 -10  176.67    7.32   1
  -2   6 -10   73.82    5.23   1
   0   6 -10  408.02   11.35   1
   2   6 -10   39.36    4.49   1
   4   6 -10  485.65   14.46   1
   6   6 -10 1313.06   25.31   1
   8   6 -10   54.67    4.37   1
  10   6 -10 1493.30   27.50   1
  12   6 -10 1061.63   22.65   1
  14   6 -10  109.56    6.33   1
  16   6 -10  158.45    7.18   1
  18   6 -10   -0.35    3.55   1
  20   6 -10    7.90    3.32   1
  22   6 -10   41.98    3.43   1
  21   7 -10    8.35    2.64   1
  19   7 -10   19.01    3.48   1
  17   7 -10   76.48    5.27   1
  15   7 -10   15.80    3.71   1
  13   7 -10   75.11    5.27   1
  11   7 -10  124.23    6.38   1
   9   7 -10   -2.46    3.63   1
   7   7 -10    3.85    3.10   1
   5   7 -10  205.09    8.48   1
   3   7 -10   12.13    3.89   1
   1   7 -10 3610.02   52.08   1
  -1   7 -10  498.06   15.06   1
  -3   7 -10    9.86    3.14   1
  -5   7 -10   12.91    3.10   1
  -4   8 -10   35.41    3.42   1
  -2   8 -10  107.67    5.93   1
   0   8 -10   10.29    3.16   1
   2   8 -10   64.22    5.08   1
   4   8 -10  144.91    6.76   1
   6   8 -10 3334.67   49.38   1
   8   8 -10   12.35    3.34   1
  10   8 -10  725.88   19.09   1
  12   8 -10  199.09    8.10   1
  14   8 -10  388.50   11.37   1
  16   8 -10   63.66    4.79   1
  18   8 -10  129.31    6.28   1
  20   8 -10  318.80    8.74   1
  19   9 -10   76.88    4.31   1
  17   9 -10   58.64    4.37   1
  15   9 -10  240.09    8.50   1
  13   9 -10  314.28   10.14   1
  11   9 -10  833.28   20.12   1
   9   9 -10 1600.51   30.00   1
   7   9 -10  287.02    9.81   1
   5   9 -10  222.38    8.51   1
   3   9 -10  472.96   14.57   1
   1   9 -10  331.94    9.59   1
  -1   9 -10  265.45    7.99   1
  -3   9 -10  112.62    4.81   1
  -2  10 -10  108.73    4.62   1
   0  10 -10   95.36    4.89   1
   2  10 -10  143.58    6.37   1
   4  10 -10   67.26    4.78   1
   6  10 -10   65.32    5.09   1
   8  10 -10   85.70    5.60   1
  10  10 -10  713.34   18.03   1
  12  10 -10  525.54   14.99   1
  14  10 -10 1531.12   27.70   1
  16  10 -10  219.00    7.36   1
  18  10 -10   58.96    3.81   1
  15  11 -10    4.40    2.45   1
  13  11 -10    7.89    3.14   1
  11  11 -10   54.00    3.99   1
   9  11 -10    3.70    3.95   1
   7  11 -10  137.66    6.09   1
   5  11 -10  151.34    6.33   1
   3  11 -10   40.30    3.38   1
   1  11 -10   27.22    3.12   1
   4  12 -10  300.34    8.91   1
   6  12 -10  112.65    4.78   1
   8  12 -10    7.51    2.39   1
  10  12 -10   25.94    2.87   1
  12  12  -9    8.84    2.34   1
  10  12  -9   10.87    2.81   1
   8  12  -9    0.77    2.26   1
   6  12  -9   77.63    4.30   1
   4  12  -9   22.51    2.99   1
   2  12  -9  211.46    6.22   1
  -1  11  -9    3.95    2.43   1
   1  11  -9    6.13    2.30   1
   3  11  -9   26.21    3.18   1
   5  11  -9    2.42    3.50   1
   7  11  -9   18.33    3.31   1
   9  11  -9   35.51    3.84   1
  11  11  -9   -0.54    3.08   1
  13  11  -9    4.22    2.66   1
  15  11  -9   24.44    3.03   1
  18  10  -9    2.87    2.10   1
  16  10  -9  343.38    9.50   1
  14  10  -9   -3.13    3.57   1
  12  10  -9   45.55    5.03   1
  10  10  -9   65.85    4.91   1
   8  10  -9   39.34    4.29   1
   6  10  -9  319.25    9.90   1
   4  10  -9  150.98    6.76   1
   2  10  -9   38.13    4.07   1
   0  10  -9   35.19    3.55   1
  -2  10  -9   12.29    2.88   1
  -4  10  -9    1.01    2.11   1
  -5   9  -9  181.24    5.89   1
  -3   9  -9    3.47    2.58   1
  -1   9  -9   14.31    3.23   1
   1   9  -9   13.47    3.55   1
   3   9  -9  141.58    6.80   1
   5   9  -9  241.38    8.62   1
   7   9  -9  428.10   12.10   1
   9   9  -9  571.39   16.82   1
  11   9  -9  308.86   10.15   1
  13   9  -9   46.90    4.99   1
  15   9  -9   46.51    4.64   1
  17   9  -9   99.84    5.49   1
  19   9  -9  234.38    7.13   1
  20   8  -9   -6.66    3.25   1
  18   8  -9   42.01    4.28   1
  16   8  -9   58.59    5.24   1
  14   8  -9   12.80    3.17   1
  12   8  -9   42.32    4.53   1
  10   8  -9  897.25   21.16   1
   8   8  -9  218.67    8.43   1
   6   8  -9   41.42    4.46   1
   4   8  -9   23.29    3.93   1
   2   8  -9  471.20   14.88   1
   0   8  -9  492.61   15.01   1
  -2   8  -9  140.70    6.58   1
  -4   8  -9  153.72    6.52   1
  -6   8  -9    7.86    2.14   1
  -7   7  -9   23.75    2.97   1
  -5   7  -9   11.32    3.07   1
  -3   7  -9  166.83    7.26   1
  -1   7  -9  386.52   11.05   1
   1   7  -9 1492.87   28.10   1
   3   7  -9 1888.44   32.42   1
   5   7  -9  131.34    6.49   1
   7   7  -9   47.11    4.67   1
   9   7  -9   66.25    4.94   1
  11   7  -9    7.96    3.42   1
  13   7  -9    1.88    3.17   1
  15   7  -9  108.92    6.27   1
  17   7  -9  193.13    8.10   1
  19   7  -9   43.21    4.33   1
  21   7  -9    1.57    2.81   1
  22   6  -9   -1.26    2.57   1
  20   6  -9    0.94    3.21   1
  18   6  -9  148.01    7.14   1
  16   6  -9  127.27    6.48   1
  14   6  -9  157.97    7.04   1
  12   6  -9  274.73    9.06   1
  10   6  -9  398.66   10.53   1
   8   6  -9    5.65    2.59   1
   6   6  -9  108.19    5.55   1
   4   6  -9  609.35   15.66   1
   2   6  -9  232.69    8.12   1
   0   6  -9 2004.56   33.87   1
  -2   6  -9    9.09    3.62   1
  -4   6  -9   32.91    4.00   1
  -6   6  -9   58.08    4.53   1
  -8   6  -9   22.99    2.97   1
  -9   5  -9   45.64    4.01   1
  -7   5  -9    3.56    3.71   1
  -5   5  -9  247.26    8.68   1
  -3   5  -9   49.96    4.86   1
  -1   5  -9 3545.84   50.48   1
   1   5  -9   72.49    4.95   1
   3   5  -9  263.03    8.28   1
   5   5  -9   11.77    2.61   1
   7   5  -9   11.73    2.64   1
   9   5  -9  354.04   11.19   1
  11   5  -9 2719.86   39.93   1
  13   5  -9   67.11    5.16   1
  15   5  -9 1138.70   23.80   1
  17   5  -9   60.20    5.28   1
  19   5  -9  118.05    6.21   1
  21   5  -9   47.74    4.17   1
  23   5  -9    9.26    2.48   1
  24   4  -9   30.09    2.74   1
  22   4  -9   13.27    3.07   1
  20   4  -9  255.56    8.79   1
  18   4  -9   11.60    3.01   1
  16   4  -9  891.30   20.46   1
  14   4  -9   12.90    3.21   1
  12   4  -9  119.52    5.55   1
  10   4  -9   54.07    3.63   1
   8   4  -9 1835.98   28.59   1
   6   4  -9 2982.68   40.79   1
   4   4  -9    9.72    2.74   1
   2   4  -9   32.65    3.37   1
   0   4  -9 1385.45   25.64   1
  -2   4  -9 1192.98   24.44   1
  -4   4  -9  154.90    7.06   1
  -6   4  -9  100.22    6.06   1
  -8   4  -9   84.29    4.98   1
 -10   4  -9    6.27    2.64   1
  -9   3  -9   -1.77    4.55   1
  -7   3  -9    7.18    3.32   1
  -5   3  -9  103.15    6.57   1
  -3   3  -9 1736.44   31.01   1
  -1   3  -9  441.64   13.33   1
   1   3  -9 1565.92   26.62   1
   3   3  -9 4772.64   59.31   1
   5   3  -9   22.04    2.70   1
   7   3  -9  608.59   13.56   1
   9   3  -9   22.30    2.75   1
  11   3  -9  228.63    7.11   1
  13   3  -9   46.44    3.79   1
  15   3  -9    8.81    2.68   1
  17   3  -9    0.73    3.84   1
  19   3  -9  238.21    8.69   1
  21   3  -9    1.38    3.45   1
  23   3  -9  167.24    6.47   1
  24   2  -9   15.00    2.72   1
  22   2  -9   30.73    3.75   1
  20   2  -9   14.52    3.66   1
  18   2  -9   26.07    3.88   1
  16   2  -9  631.06   16.43   1
  14   2  -9  761.48   17.24   1
  12   2  -9 1471.67   24.64   1
  10   2  -9   21.22    2.45   1
   8   2  -9   20.68    2.59   1
   6   2  -9  241.89    6.68   1
   4   2  -9  118.30    4.93   1
   2   2  -9 2182.90   32.52   1
   0   2  -9  539.17   14.18   1
  -2   2  -9 1224.19   24.36   1
  -4   2  -9 1718.48   31.42   1
  -6   2  -9   19.53    3.81   1
  -8   2  -9  228.76    8.51   1
 -10   2  -9   85.72    5.17   1
 -11   1  -9   34.32    3.51   1
  -9   1  -9    0.56    4.44   1
  -7   1  -9   46.50    4.58   1
  -5   1  -9 2716.56   42.83   1
  -3   1  -9   66.42    4.99   1
  -1   1  -9  675.63   16.56   1
   1   1  -9  337.56   10.46   1
   3   1  -9  864.05   16.77   1
   5   1  -9  112.67    4.46   1
   7   1  -9 1371.42   21.64   1
   9   1  -9  273.26    8.33   1
  11   1  -9 9098.76  101.92   1
  13   1  -9 2520.12   36.33   1
  15   1  -9   78.70    4.91   1
  17   1  -9   61.75    4.65   1
  19   1  -9   94.98    5.76   1
  21   1  -9   53.50    4.71   1
  23   1  -9    0.58    3.34   1
  24   0  -9   -0.45    2.70   1
  22   0  -9    4.93    2.31   1
  20   0  -9   -3.26    3.61   1
  18   0  -9    2.97    3.68   1
  16   0  -9   -0.94    3.12   1
  14   0  -9   -4.56    3.55   1
  12   0  -9   -3.44    5.04   1
  10   0  -9    6.72    2.21   1
   8   0  -9   -0.37    1.86   1
   6   0  -9   -1.12    1.99   1
   4   0  -9   13.77    2.27   1
   2   0  -9    0.99    2.62   1
   0   0  -9   -2.41    3.04   1
  -2   0  -9   -2.19    3.32   1
  -4   0  -9   11.63    3.83   1
  -6   0  -9   -1.45    4.01   1
  -8   0  -9    0.00    3.96   1
 -10   0  -9    3.71    3.28   1
 -12   0  -8    7.56    2.95   1
 -10   0  -8  404.29   10.79   1
  -8   0  -8   95.92    5.79   1
  -6   0  -8   20.48    3.87   1
  -4   0  -8 4459.70   59.49   1
  -2   0  -8 2719.97   39.48   1
   0   0  -8  185.62    6.26   1
   2   0  -8   51.17    3.38   1
   4   0  -8 2745.16   35.52   1
   6   0  -8  676.27   12.89   1
   8   0  -8   22.81    2.30   1
  10   0  -8    5.14    2.16   1
  12   0  -893546.14 1224.05   1
  14   0  -8 4356.43   56.07   1
  16   0  -8    0.66    2.86   1
  18   0  -8   23.71    3.40   1
  20   0  -8    7.09    2.75   1
  22   0  -8    8.86    2.84   1
  24   0  -8   15.00    2.90   1
  23   1  -8   56.44    4.23   1
  21   1  -8   -1.02    2.95   1
  19   1  -8   78.17    5.71   1
  17   1  -8    6.41    3.21   1
  15   1  -8  320.45    9.06   1
  13   1  -8  572.94   13.94   1
  11   1  -8  393.74   10.55   1
   9   1  -8 2955.04   37.90   1
   7   1  -8   -2.30    2.63   1
   5   1  -8  490.69   10.83   1
   3   1  -8  132.06    4.94   1
   1   1  -8  483.95   11.88   1
  -1   1  -8  700.45   16.01   1
  -3   1  -8  177.68    6.91   1
  -5   1  -8    2.95    4.17   1
  -7   1  -8 1890.72   33.26   1
  -9   1  -8  150.26    6.93   1
 -11   1  -8   -4.03    4.65   1
 -12   2  -8   41.18    3.80   1
 -10   2  -8    7.03    4.17   1
  -8   2  -8   56.74    5.08   1
  -6   2  -8    5.27    3.61   1
  -4   2  -8  258.66    8.84   1
  -2   2  -8    5.55    2.74   1
   0   2  -8  137.44    5.64   1
   2   2  -8  885.73   16.74   1
   4   2  -8 2345.18   31.88   1
   6   2  -8 1534.60   22.93   1
   8   2  -8  922.55   16.42   1
  10   2  -8 3976.95   49.36   1
  12   2  -8   12.88    2.50   1
  14   2  -8 2247.16   34.36   1
  16   2  -8   10.25    2.88   1
  18   2  -8   13.57    3.20   1
  20   2  -8  193.71    7.99   1
  22   2  -8   20.18    3.24   1
  24   2  -8    3.69    2.16   1
  23   3  -8    3.56    2.37   1
  21   3  -8    4.73    3.04   1
  19   3  -8   36.94    4.19   1
  17   3  -8  101.00    5.96   1
  15   3  -8  110.54    5.59   1
  13   3  -8  694.20   16.01   1
  11   3  -8  863.86   17.17   1
   9   3  -8  201.06    6.04   1
   7   3  -8 1374.84   21.79   1
   5   3  -8    7.52    2.35   1
   3   3  -8   -1.49    2.85   1
   1   3  -8   90.95    4.59   1
  -1   3  -8   60.95    4.54   1
  -3   3  -8  937.53   20.54   1
  -5   3  -8  787.06   19.53   1
  -7   3  -8  102.31    5.82   1
  -9   3  -8  151.27    6.90   1
 -11   3  -8   30.34    4.17   1
 -10   4  -8   84.03    4.84   1
  -8   4  -8   36.94    4.30   1
  -6   4  -8  261.36    9.14   1
  -4   4  -8  125.88    6.78   1
  -2   4  -8   36.73    4.06   1
   0   4  -8   85.50    4.66   1
   2   4  -8  339.49   10.33   1
   4   4  -8 2176.56   31.62   1
   6   4  -8    9.57    2.28   1
   8   4  -8    0.70    2.72   1
  10   4  -8  965.46   18.77   1
  12   4  -8  985.90   19.83   1
  14   4  -8  617.93   16.04   1
  16   4  -8   32.65    4.41   1
  18   4  -8   95.95    5.80   1
  20   4  -8   54.70    4.80   1
  22   4  -8    6.41    2.69   1
  23   5  -8    9.17    2.39   1
  21   5  -8   35.44    3.81   1
  19   5  -8  205.09    8.19   1
  17   5  -8    6.39    2.81   1
  15   5  -8    1.46    3.18   1
  13   5  -8  103.84    5.49   1
  11   5  -8  115.02    5.52   1
   9   5  -8   -1.59    3.67   1
   7   5  -8  386.94   11.23   1
   5   5  -8 1638.41   26.63   1
   3   5  -8   19.54    2.97   1
   1   5  -8  757.30   17.10   1
  -1   5  -8   25.77    3.53   1
  -3   5  -8  509.27   14.95   1
  -5   5  -8   17.81    3.79   1
  -7   5  -8  125.45    6.27   1
  -9   5  -8  239.18    7.49   1
 -10   6  -8    3.49    2.34   1
  -8   6  -8   -1.65    3.16   1
  -6   6  -8  357.79   10.46   1
  -4   6  -8  502.38   15.31   1
  -2   6  -8  326.72   10.18   1
   0   6  -8 3089.98   45.15   1
   2   6  -8  142.31    6.11   1
   4   6  -8 1210.45   22.97   1
   6   6  -8   24.77    3.35   1
   8   6  -8 3618.59   49.37   1
  10   6  -8  162.91    6.63   1
  12   6  -8  247.07    8.60   1
  14   6  -8   51.41    4.70   1
  16   6  -8 1298.74   26.48   1
  18   6  -8   -2.81    3.41   1
  20   6  -8   40.95    4.23   1
  22   6  -8   33.39    3.14   1
  21   7  -8   -2.22    2.80   1
  19   7  -8    5.34    2.86   1
  17   7  -8   10.01    3.53   1
  15   7  -8  193.53    7.99   1
  13   7  -8    8.33    3.63   1
  11   7  -8   78.37    5.37   1
   9   7  -8  223.80    7.99   1
   7   7  -8  584.24   15.65   1
   5   7  -8  123.65    6.21   1
   3   7  -8    3.43    3.29   1
   1   7  -8   67.40    5.18   1
  -1   7  -8 1144.34   24.20   1
  -3   7  -8  249.95    9.13   1
  -5   7  -8  155.00    6.91   1
  -7   7  -8  122.06    5.83   1
  -9   7  -8   23.34    2.72   1
  -8   8  -8   68.84    3.76   1
  -6   8  -8   18.55    2.98   1
  -4   8  -8  376.84   10.43   1
  -2   8  -8  173.65    7.43   1
   0   8  -8  609.86   17.04   1
   2   8  -8   49.53    4.64   1
   4   8  -8 1502.25   28.28   1
   6   8  -8 2721.76   42.24   1
   8   8  -8  201.77    7.95   1
  10   8  -8  966.73   22.13   1
  12   8  -8  352.87   10.70   1
  14   8  -8  259.57    9.22   1
  16   8  -8   49.06    4.52   1
  18   8  -8   20.24    3.54   1
  20   8  -8  220.54    6.81   1
  19   9  -8    9.35    2.25   1
  17   9  -8  434.38   12.80   1
  15   9  -8  568.95   16.01   1
  13   9  -8  121.73    6.61   1
  11   9  -8  500.18   15.38   1
   9   9  -8 1170.54   25.06   1
   7   9  -8 1521.76   29.39   1
   5   9  -8  189.66    8.06   1
   3   9  -8   10.13    3.66   1
   1   9  -8 1085.52   23.58   1
  -1   9  -8  281.27    9.31   1
  -3   9  -8   93.20    5.32   1
  -5   9  -8  138.08    5.75   1
  -7   9  -8    2.36    2.68   1
  -4  10  -8  226.67    6.90   1
  -2  10  -8  201.83    7.10   1
   0  10  -8  115.57    6.09   1
   2  10  -8  867.50   20.22   1
   4  10  -8  136.42    6.76   1
   6  10  -8  510.86   15.67   1
   8  10  -8  125.07    6.62   1
  10  10  -8   -4.53    4.34   1
  12  10  -8    4.62    3.37   1
  14  10  -8  111.18    5.83   1
  16  10  -8    7.72    2.66   1
  15  11  -8   58.11    4.04   1
  13  11  -8  294.03    8.86   1
  11  11  -8   65.99    4.97   1
   9  11  -8  104.76    6.00   1
   7  11  -8   -1.58    3.65   1
   5  11  -8  125.85    6.24   1
   3  11  -8   58.38    4.55   1
   1  11  -8  110.06    5.68   1
  -1  11  -8  224.08    7.05   1
  -3  11  -8  223.93    6.33   1
   0  12  -8   25.75    2.93   1
   2  12  -8    1.82    2.96   1
   4  12  -8    0.00    2.48   1
   6  12  -8   71.15    4.34   1
   8  12  -8    2.82    3.19   1
  10  12  -8   53.95    3.81   1
  12  12  -8   86.84    4.57   1
   3  13  -7    3.64    1.63   1
   5  13  -7  105.56    4.60   1
   7  13  -7  343.31    9.58   1
  12  12  -7  161.51    5.93   1
  10  12  -7  142.57    5.71   1
   8  12  -7   36.99    3.84   1
   6  12  -7  317.75    9.09   1
   4  12  -7   48.74    3.82   1
   2  12  -7   46.17    3.72   1
   0  12  -7  465.87   12.08   1
  -2  12  -7  571.11   12.48   1
  -3  11  -7  696.90   15.23   1
  -1  11  -7  102.55    5.37   1
   1  11  -7  678.10   16.94   1
   3  11  -7  440.52   13.73   1
   5  11  -7  156.82    6.85   1
   7  11  -7  520.48   15.18   1
   9  11  -7 1044.38   22.46   1
  11  11  -7 1077.22   22.32   1
  13  11  -7  714.52   16.87   1
  15  11  -7   82.12    4.18   1
  16  10  -7   65.34    4.15   1
  14  10  -7  111.76    5.82   1
  12  10  -7    3.97    3.28   1
  10  10  -7   97.15    6.27   1
   8  10  -7  309.10   10.28   1
   6  10  -7  420.23   11.95   1
   4  10  -7  900.34   21.48   1
   2  10  -7  135.17    6.52   1
   0  10  -7  104.52    5.94   1
  -2  10  -7  210.03    7.83   1
  -4  10  -7   54.80    3.90   1
  -6  10  -7  121.54    5.02   1
  -7   9  -7   57.70    3.87   1
  -5   9  -7    1.22    3.49   1
  -3   9  -7    2.35    3.72   1
  -1   9  -7   16.01    3.40   1
   1   9  -7 1066.43   23.26   1
   3   9  -7 1348.94   26.96   1
   5   9  -7  516.10   13.47   1
   7   9  -7    4.20    5.36   1
   9   9  -7    4.11    3.91   1
  11   9  -7  339.08   10.65   1
  13   9  -7  396.05   11.52   1
  15   9  -7  994.14   21.88   1
  17   9  -7   55.62    4.30   1
  19   9  -7   33.78    3.03   1
  20   8  -7  103.52    4.64   1
  18   8  -7   22.89    3.68   1
  16   8  -7   10.17    3.72   1
  14   8  -7   86.29    5.77   1
  12   8  -7  800.35   19.93   1
  10   8  -7  441.56   12.02   1
   8   8  -7    8.47    3.24   1
   6   8  -7   50.56    4.51   1
   4   8  -7  229.20    8.68   1
   2   8  -7    6.30    3.22   1
   0   8  -7  697.73   18.22   1
  -2   8  -7 1507.31   28.82   1
  -4   8  -7  671.42   17.90   1
  -6   8  -7  595.72   15.88   1
  -8   8  -7    9.78    2.30   1
  -9   7  -7  431.74   12.06   1
  -7   7  -7  414.12   13.01   1
  -5   7  -7   32.84    4.30   1
  -3   7  -7  691.38   18.29   1
  -1   7  -7  517.74   15.18   1
   1   7  -7 5520.79   70.54   1
   3   7  -7 3661.00   50.69   1
   5   7  -7 1232.67   23.77   1
   7   7  -7  710.68   17.13   1
   9   7  -7  311.72    9.41   1
  11   7  -7  279.89    9.28   1
  13   7  -7  350.87   10.63   1
  15   7  -7  105.05    5.98   1
  17   7  -7  286.86    9.58   1
  19   7  -7  480.04   14.07   1
  21   7  -7    2.29    2.19   1
  22   6  -7   17.20    2.25   1
  20   6  -7   20.96    3.29   1
  18   6  -7   60.64    5.05   1
  16   6  -7  182.97    8.14   1
  14   6  -7   23.87    4.36   1
  12   6  -7 1865.28   31.79   1
  10   6  -7   83.88    4.75   1
   8   6  -7  672.25   15.82   1
   6   6  -7 6035.85   73.16   1
   4   6  -7 3456.30   46.71   1
   2   6  -7 1331.58   24.20   1
   0   6  -7  495.91   13.94   1
  -2   6  -7  593.51   15.98   1
  -4   6  -7   53.32    4.92   1
  -6   6  -7  106.55    6.01   1
  -8   6  -7  189.41    7.53   1
 -10   6  -7   75.90    4.63   1
 -11   5  -7   30.61    4.02   1
  -9   5  -7   -0.95    3.44   1
  -7   5  -7  139.77    6.88   1
  -5   5  -7    3.33    4.20   1
  -3   5  -7 1273.99   24.84   1
  -1   5  -7 1142.30   22.02   1
   1   5  -7 1213.18   21.99   1
   3   5  -7 3697.38   47.89   1
   5   5  -7 3596.53   46.56   1
   7   5  -7  583.73   13.63   1
   9   5  -7 2428.91   35.20   1
  11   5  -7  884.63   18.67   1
  13   5  -7  119.55    6.01   1
  15   5  -7  142.95    7.02   1
  17   5  -7  114.63    6.45   1
  19   5  -7   46.40    4.44   1
  21   5  -7  195.74    7.44   1
  22   4  -7  140.35    5.93   1
  20   4  -7   19.28    3.55   1
  18   4  -7   46.28    4.69   1
  16   4  -7   71.25    5.19   1
  14   4  -7  977.89   20.86   1
  12   4  -7 1353.69   24.05   1
  10   4  -7  949.60   18.19   1
   8   4  -7 5754.55   67.76   1
   6   4  -7   16.99    2.29   1
   4   4  -7 6692.79   76.81   1
   2   4  -7   38.66    3.32   1
   0   4  -7   14.53    2.66   1
  -2   4  -7   22.30    3.39   1
  -4   4  -7 2489.52   38.55   1
  -6   4  -7 1080.33   23.24   1
  -8   4  -7  180.59    7.53   1
 -10   4  -7   52.43    4.44   1
 -12   4  -7    0.42    3.97   1
 -11   3  -7   50.07    4.81   1
  -9   3  -7  246.34    8.89   1
  -7   3  -7  129.32    6.30   1
  -5   3  -7  152.47    7.44   1
  -3   3  -7   62.00    4.32   1
  -1   3  -7   28.67    3.15   1
   1   3  -712206.37  132.54   1
   3   3  -711822.24  127.51   1
   5   3  -7 1747.04   25.01   1
   7   3  -7 1471.22   22.22   1
   9   3  -7 1155.60   19.46   1
  11   3  -7  456.18   11.65   1
  13   3  -7   28.67    3.32   1
  15   3  -7  338.56    9.77   1
  17   3  -7  621.62   17.32   1
  19   3  -7  689.13   18.63   1
  21   3  -7   54.27    4.61   1
  23   3  -7   96.20    4.90   1
  22   2  -7  328.80    9.70   1
  20   2  -7   93.74    5.83   1
  18   2  -7  192.77    7.76   1
  16   2  -7  529.40   15.01   1
  14   2  -7 1130.32   21.90   1
  12   2  -7  288.84    7.74   1
  10   2  -7  813.75   15.44   1
   8   2  -720002.13  374.63   1
   6   2  -7 2782.73   35.10   1
   4   2  -7 5073.60   58.49   1
   2   2  -7 4140.57   49.92   1
   0   2  -712300.86  133.65   1
  -2   2  -7 3040.48   41.88   1
  -4   2  -7 1995.95   32.62   1
  -6   2  -7    0.38    4.10   1
  -8   2  -7   49.80    4.97   1
 -10   2  -7  382.51   10.99   1
 -12   2  -7  109.64    5.87   1
 -13   1  -7    0.75    3.77   1
 -11   1  -7   14.60    3.69   1
  -9   1  -7    7.79    3.97   1
  -7   1  -7  914.21   21.22   1
  -5   1  -7 2145.49   34.88   1
  -3   1  -7  389.29   11.75   1
  -1   1  -7 3120.25   41.54   1
   1   1  -7 2101.21   29.23   1
   3   1  -7 1762.97   24.60   1
   5   1  -7 5909.40   66.28   1
   7   1  -7 2226.15   29.08   1
   9   1  -7  380.18    9.35   1
  11   1  -7  659.81   13.82   1
  13   1  -7 2112.65   31.82   1
  15   1  -7   69.27    4.40   1
  17   1  -7   35.38    4.08   1
  19   1  -7   28.87    4.04   1
  21   1  -7   21.69    3.31   1
  23   1  -7    5.15    2.55   1
  24   0  -7    2.46    1.96   1
  22   0  -7   -1.58    2.49   1
  20   0  -7    3.04    3.13   1
  18   0  -7   -3.64    4.21   1
  16   0  -7    1.36    2.60   1
  14   0  -7   -2.97    2.90   1
  12   0  -7    0.23    4.54   1
  10   0  -7    5.04    1.87   1
   8   0  -7   -0.60    2.09   1
   6   0  -7    3.14    1.53   1
   4   0  -7    0.61    1.34   1
   2   0  -7    1.40    2.28   1
   0   0  -7   -1.94    2.39   1
  -2   0  -7    0.51    2.76   1
  -4   0  -7    8.57    3.20   1
  -6   0  -7    0.00    4.46   1
  -8   0  -7    2.98    3.80   1
 -10   0  -7    2.41    3.79   1
 -12   0  -7   -6.02    4.60   1
 -14   0  -6  218.22    7.01   1
 -12   0  -6    1.24    4.28   1
 -10   0  -6  415.69   11.62   1
  -8   0  -6 5249.30   68.81   1
  -6   0  -6  465.42   13.38   1
  -4   0  -6   46.54    3.58   1
  -2   0  -6 5522.67   65.17   1
   0   0  -615146.72  159.87   1
   2   0  -6 1027.52   15.90   1
   4   0  -6 2887.28   34.57   1
   6   0  -612609.35  247.93   1
   8   0  -634048.19  508.76   1
  10   0  -6   36.57    2.97   1
  12   0  -6  902.96   17.30   1
  14   0  -6  473.03   13.04   1
  16   0  -6  327.08    9.81   1
  18   0  -6 1971.80   34.66   1
  20   0  -6    9.87    3.29   1
  22   0  -6   77.85    4.73   1
  23   1  -6    5.93    2.40   1
  21   1  -6    5.08    3.01   1
  19   1  -6  195.66    7.99   1
  17   1  -6   73.09    5.25   1
  15   1  -6  204.10    7.52   1
  13   1  -6   60.68    4.03   1
  11   1  -6 7795.06   87.90   1
   9   1  -6   10.80    1.97   1
   7   1  -6 4231.44   48.79   1
   5   1  -6 1358.49   18.94   1
   3   1  -6   99.74    3.41   1
   1   1  -6 9721.00  104.85   1
  -1   1  -6  789.56   15.05   1
  -3   1  -6 1203.12   21.27   1
  -5   1  -6 1555.72   26.73   1
  -7   1  -6   53.81    5.00   1
  -9   1  -6    2.25    5.35   1
 -11   1  -6    0.70    5.09   1
 -13   1  -6    1.03    4.27   1
 -14   2  -6    6.85    3.18   1
 -12   2  -6   15.40    4.43   1
 -10   2  -6   65.23    5.44   1
  -8   2  -6  630.28   17.63   1
  -6   2  -6  222.23    8.22   1
  -4   2  -6   41.35    3.64   1
  -2   2  -610116.82  111.96   1
   0   2  -6 5327.57   61.78   1
   2   2  -6  323.32    7.89   1
   4   2  -6  204.17    5.90   1
   6   2  -6  189.42    5.75   1
   8   2  -6 1642.85   23.26   1
  10   2  -6 1156.76   19.20   1
  12   2  -6   -0.94    2.82   1
  14   2  -6  248.50    8.00   1
  16   2  -6  181.42    7.53   1
  18   2  -6  114.96    6.55   1
  20   2  -6  427.80   11.58   1
  22   2  -6    0.36    2.61   1
  23   3  -6   16.03    2.63   1
  21   3  -6   70.72    4.85   1
  19   3  -6   22.27    4.24   1
  17   3  -6   16.25    3.92   1
  15   3  -6   17.35    3.44   1
  13   3  -6  939.57   19.27   1
  11   3  -6    7.74    2.51   1
   9   3  -6  821.86   15.37   1
   7   3  -6  566.24   11.53   1
   5   3  -6 1338.46   19.87   1
   3   3  -6 1747.82   24.44   1
   1   3  -6 3501.63   43.32   1
  -1   3  -6 2718.15   36.58   1
  -3   3  -6   12.05    2.48   1
  -5   3  -6  306.17    8.86   1
  -7   3  -6 2872.05   44.01   1
  -9   3  -6    1.20    4.09   1
 -11   3  -6  227.16    8.65   1
 -13   3  -6    4.16    3.71   1
 -12   4  -6   15.53    3.71   1
 -10   4  -6  587.65   16.77   1
  -8   4  -6  199.27    8.23   1
  -6   4  -6 2223.54   36.29   1
  -4   4  -6 1178.38   22.65   1
  -2   4  -6  358.72   10.51   1
   0   4  -6 3448.18   44.31   1
   2   4  -6   37.40    3.13   1
   4   4  -6  378.92    9.46   1
   6   4  -6   46.77    3.11   1
   8   4  -6  846.30   15.96   1
  10   4  -6 1320.50   22.31   1
  12   4  -6 1917.89   30.41   1
  14   4  -6  365.01   10.17   1
  16   4  -6  792.38   19.74   1
  18   4  -6    3.82    3.82   1
  20   4  -6   -2.87    3.36   1
  22   4  -6    8.89    2.76   1
  21   5  -6   83.35    4.89   1
  19   5  -6    2.78    3.65   1
  17   5  -6   -4.05    3.40   1
  15   5  -6  721.75   18.44   1
  13   5  -6  547.65   15.02   1
  11   5  -6  188.98    6.84   1
   9   5  -6  576.42   13.63   1
   7   5  -6 1715.29   26.35   1
   5   5  -6  299.76    9.08   1
   3   5  -6   21.95    2.81   1
   1   5  -6 2494.59   35.12   1
  -1   5  -6  569.28   14.07   1
  -3   5  -6 3100.02   44.18   1
  -5   5  -6   78.87    5.46   1
  -7   5  -6  383.13   11.28   1
  -9   5  -6  143.10    6.67   1
 -11   5  -6   63.99    4.55   1
 -13   5  -6  175.32    5.91   1
 -12   6  -6   -0.93    3.15   1
 -10   6  -6   59.82    4.63   1
  -8   6  -6   97.97    5.87   1
  -6   6  -6  448.58   13.99   1
  -4   6  -6    3.55    4.14   1
  -2   6  -6  472.15   13.56   1
   0   6  -6 1872.49   30.16   1
   2   6  -6   60.61    4.06   1
   4   6  -6 2490.74   35.74   1
   6   6  -6 2582.47   36.86   1
   8   6  -6  320.29    8.65   1
  10   6  -6  659.51   16.17   1
  12   6  -6   -3.96    3.71   1
  14   6  -6  129.18    6.73   1
  16   6  -6  174.36    7.73   1
  18   6  -6    1.42    3.85   1
  20   6  -6   11.60    3.13   1
  19   7  -6   60.90    4.39   1
  17   7  -6   30.14    4.49   1
  15   7  -6    3.07    3.30   1
  13   7  -6   67.60    5.13   1
  11   7  -6  222.82    8.20   1
   9   7  -6   31.91    3.60   1
   7   7  -6  185.33    6.95   1
   5   7  -6  252.73    7.86   1
   3   7  -6    6.30    2.91   1
   1   7  -6   37.84    3.90   1
  -1   7  -6  431.98   13.54   1
  -3   7  -6    7.77    3.22   1
  -5   7  -6 3068.79   46.33   1
  -7   7  -6  420.34   11.55   1
  -9   7  -6   48.72    4.16   1
 -11   7  -6    6.52    2.51   1
 -10   8  -6    1.88    2.01   1
  -8   8  -6   27.68    3.99   1
  -6   8  -6    6.60    3.20   1
  -4   8  -6  127.84    6.77   1
  -2   8  -6  363.28   10.76   1
   0   8  -6 3295.21   47.95   1
   2   8  -6  113.78    5.90   1
   4   8  -6 1985.34   33.10   1
   6   8  -6  449.73   13.71   1
   8   8  -6  992.51   21.79   1
  10   8  -6  101.14    5.84   1
  12   8  -6  721.50   18.83   1
  14   8  -6 1589.06   30.11   1
  16   8  -6 1137.57   23.75   1
  18   8  -6   72.32    4.42   1
  17   9  -6   25.94    3.50   1
  15   9  -6    1.32    4.26   1
  13   9  -6   94.41    6.45   1
  11   9  -6  184.59    8.00   1
   9   9  -6  433.88   11.94   1
   7   9  -6  515.40   15.49   1
   5   9  -6 1366.12   27.01   1
   3   9  -6 2343.57   38.34   1
   1   9  -6  374.70   10.93   1
  -1   9  -6  100.22    6.03   1
  -3   9  -6  265.81    9.05   1
  -5   9  -6  168.09    7.25   1
  -7   9  -6  129.96    5.98   1
  -9   9  -6   29.53    2.93   1
  -6  10  -6    9.45    3.05   1
  -4  10  -6   41.74    4.10   1
  -2  10  -6   30.06    3.62   1
   0  10  -6   27.23    3.95   1
   2  10  -6  335.78   10.34   1
   4  10  -6 1546.81   29.44   1
   6  10  -6 1313.79   26.61   1
   8  10  -6 3454.62   50.98   1
  10  10  -6  741.77   18.94   1
  12  10  -6  158.12    7.18   1
  14  10  -6  128.63    5.97   1
  16  10  -6   42.66    3.61   1
  15  11  -6   17.18    2.82   1
  13  11  -6    7.70    2.51   1
  11  11  -6  196.72    7.55   1
   9  11  -6   14.90    3.50   1
   7  11  -6   42.41    4.56   1
   5  11  -6   76.37    5.55   1
   3  11  -6    3.90    4.15   1
   1  11  -6  191.78    7.65   1
  -1  11  -6  162.36    6.68   1
  -3  11  -6   47.23    3.75   1
  -5  11  -6   57.23    3.79   1
  -2  12  -6  276.30    7.59   1
   0  12  -6  118.01    5.45   1
   2  12  -6   -3.52    3.03   1
   4  12  -6   49.66    3.93   1
   6  12  -6  598.85   15.53   1
   8  12  -6   53.00    4.17   1
  10  12  -6   54.57    4.39   1
  12  12  -6  105.65    4.89   1
   7  13  -6  188.86    6.17   1
   5  13  -6  112.66    4.74   1
   3  13  -6  243.46    6.90   1
   1  13  -6   22.45    2.64   1
  -1  13  -5   31.95    2.94   1
   1  13  -5   14.75    2.77   1
   3  13  -5    3.73    2.43   1
   5  13  -5  113.65    5.01   1
   7  13  -5   45.76    3.46   1
   9  13  -5    7.15    2.21   1
  12  12  -5   29.29    2.90   1
  10  12  -5   24.01    3.19   1
   8  12  -5   32.82    3.53   1
   6  12  -5   89.57    5.20   1
   4  12  -5   14.11    2.98   1
   2  12  -5   42.08    3.86   1
   0  12  -5   13.53    3.13   1
  -2  12  -5  158.33    6.24   1
  -4  12  -5   33.76    3.35   1
  -7  11  -5   87.31    4.35   1
  -5  11  -5   26.05    3.56   1
  -3  11  -5  167.93    6.96   1
  -1  11  -5   89.29    5.66   1
   1  11  -5  230.18    8.36   1
   3  11  -5   26.72    3.60   1
   5  11  -5  201.56    8.10   1
   7  11  -5  133.52    6.78   1
   9  11  -5  265.15    8.97   1
  11  11  -5   88.72    5.41   1
  13  11  -5   -2.85    2.97   1
  15  11  -5    4.00    1.77   1
  16  10  -5   -0.80    2.48   1
  14  10  -5  200.66    7.60   1
  12  10  -5    7.34    2.94   1
  10  10  -5  710.89   18.73   1
   8  10  -5   37.41    4.66   1
   6  10  -5   35.54    5.07   1
   4  10  -5  232.13    8.85   1
   2  10  -5   17.05    4.05   1
   0  10  -5  167.93    7.30   1
  -2  10  -5  396.26   11.10   1
  -4  10  -5    3.43    3.82   1
  -6  10  -5    8.04    2.54   1
  -8  10  -5   -1.69    2.10   1
  -9   9  -5   -0.47    2.87   1
  -7   9  -5    0.00    3.63   1
  -5   9  -5   -4.57    4.29   1
  -3   9  -5  110.09    6.45   1
  -1   9  -5   75.86    5.51   1
   1   9  -5  836.71   20.06   1
   3   9  -5 1352.02   26.80   1
   5   9  -5  652.25   17.24   1
   7   9  -5  208.95    8.25   1
   9   9  -5   32.09    4.24   1
  11   9  -5  148.43    6.83   1
  13   9  -5  672.19   18.25   1
  15   9  -5   35.32    3.87   1
  17   9  -5  510.93   13.32   1
  18   8  -5    7.73    2.56   1
  16   8  -5   38.92    4.17   1
  14   8  -5    1.50    4.27   1
  12   8  -5  108.02    6.23   1
  10   8  -5   72.45    5.03   1
   8   8  -5  109.80    6.17   1
   6   8  -5  649.29   16.66   1
   4   8  -5  915.25   20.13   1
   2   8  -5   44.12    4.59   1
   0   8  -5   18.98    3.66   1
  -2   8  -5  193.13    8.05   1
  -4   8  -5   90.25    5.78   1
  -6   8  -5  214.71    8.25   1
  -8   8  -5   18.88    3.37   1
 -10   8  -5   35.72    3.45   1
 -11   7  -5   72.23    4.79   1
  -9   7  -5   27.79    3.85   1
  -7   7  -5   56.44    5.06   1
  -5   7  -5  702.27   18.32   1
  -3   7  -5  815.79   19.05   1
  -1   7  -5  317.57    9.34   1
   1   7  -5  217.17    7.32   1
   3   7  -5  182.62    6.50   1
   5   7  -5  171.99    6.48   1
   7   7  -5   56.63    3.83   1
   9   7  -5   36.56    4.04   1
  11   7  -5  154.01    7.09   1
  13   7  -5    0.38    4.16   1
  15   7  -5   35.63    4.41   1
  17   7  -5  561.91   15.98   1
  19   7  -5   11.30    3.15   1
  20   6  -5   43.42    3.83   1
  18   6  -5  419.00   11.48   1
  16   6  -5   53.83    4.78   1
  14   6  -5   22.01    4.10   1
  12   6  -5 1085.31   22.60   1
  10   6  -5   41.04    3.87   1
   8   6  -5  196.89    6.61   1
   6   6  -5 2518.71   35.71   1
   4   6  -5  335.86   10.02   1
   2   6  -5  189.52    6.46   1
   0   6  -5  159.81    6.13   1
  -2   6  -5  282.97    8.50   1
  -4   6  -5  616.73   15.94   1
  -6   6  -5 2348.86   38.11   1
  -8   6  -5   42.05    4.75   1
 -10   6  -5  106.29    5.88   1
 -12   6  -5    4.13    2.67   1
 -13   5  -5   10.05    3.16   1
 -11   5  -5  117.61    6.29   1
  -9   5  -5   -0.37    3.78   1
  -7   5  -5 3853.10   54.31   1
  -5   5  -5   20.58    3.52   1
  -3   5  -5  936.00   18.95   1
  -1   5  -5  129.74    5.12   1
   1   5  -5  111.94    4.78   1
   3   5  -5  835.75   15.61   1
   5   5  -5 6233.66   71.86   1
   7   5  -5   28.47    2.80   1
   9   5  -5 4352.66   54.65   1
  11   5  -5  192.43    6.92   1
  13   5  -5  657.75   16.69   1
  15   5  -5  371.14   10.70   1
  17   5  -5   58.86    5.02   1
  19   5  -5   48.85    4.39   1
  21   5  -5   69.33    4.27   1
  22   4  -5   91.23    4.32   1
  20   4  -5    9.50    3.23   1
  18   4  -5   63.06    5.01   1
  16   4  -5   13.31    3.36   1
  14   4  -5 1211.43   23.99   1
  12   4  -5   29.12    3.19   1
  10   4  -5 3065.72   40.99   1
   8   4  -5  317.31    8.87   1
   6   4  -5 2130.74   28.85   1
   4   4  -5  644.94   12.38   1
   2   4  -5 3767.46   45.52   1
   0   4  -5 3194.22   40.55   1
  -2   4  -5   45.25    3.49   1
  -4   4  -5  191.82    6.56   1
  -6   4  -5  709.72   17.47   1
  -8   4  -5 1140.81   24.21   1
 -10   4  -5   19.65    3.79   1
 -12   4  -5   18.51    3.54   1
 -14   4  -5   29.83    3.92   1
 -13   3  -5   33.74    4.63   1
 -11   3  -5  272.80    9.61   1
  -9   3  -5 1687.00   31.40   1
  -7   3  -5   88.79    5.52   1
  -5   3  -5 2749.50   39.29   1
  -3   3  -5 3462.02   44.57   1
  -1   3  -5 1701.02   24.62   1
   1   3  -5 4282.84   49.98   1
   3   3  -5  811.71   13.45   1
   5   3  -5  248.96    6.65   1
   7   3  -5    7.81    1.76   1
   9   3  -5  146.01    5.03   1
  11   3  -5   97.06    4.51   1
  13   3  -5  325.49    9.02   1
  15   3  -5   64.49    4.67   1
  17   3  -5 1048.87   23.30   1
  19   3  -5   -4.52    3.70   1
  21   3  -5  235.84    7.81   1
  22   2  -5   57.55    3.98   1
  20   2  -5   54.09    4.87   1
  18   2  -5  192.05    8.11   1
  16   2  -5   10.89    3.28   1
  14   2  -5   13.79    3.57   1
  12   2  -5    5.30    2.20   1
  10   2  -5 6596.94   75.18   1
   8   2  -5  903.28   14.98   1
   6   2  -5 2670.04   32.46   1
   4   2  -5 1240.16   17.31   1
   2   2  -5 3544.65   41.20   1
   0   2  -5   99.52    3.53   1
  -2   2  -5 1221.29   19.56   1
  -4   2  -5 5631.24   67.11   1
  -6   2  -5    7.09    3.38   1
  -8   2  -5  306.62    9.71   1
 -10   2  -5 1032.59   23.20   1
 -12   2  -5   84.57    5.83   1
 -14   2  -5   36.13    4.23   1
 -15   1  -5    7.87    3.10   1
 -13   1  -5   17.76    4.10   1
 -11   1  -5 1295.82   26.45   1
  -9   1  -5   92.52    5.79   1
  -7   1  -5 1341.50   24.86   1
  -5   1  -5 1015.96   19.13   1
  -3   1  -5  418.11   10.56   1
  -1   1  -5   12.70    1.84   1
   1   1  -5 1395.80   19.28   1
   3   1  -5  127.85    3.45   1
   5   1  -530324.31  428.51   1
   7   1  -5 4243.36   48.38   1
   9   1  -5  895.89   15.20   1
  11   1  -5  331.81    9.47   1
  13   1  -5  872.26   17.92   1
  15   1  -5  240.97    8.13   1
  17   1  -5   39.73    4.30   1
  19   1  -5   59.02    4.83   1
  21   1  -5   76.78    5.00   1
  23   1  -5   12.20    2.46   1
  22   0  -5    3.01    3.13   1
  20   0  -5   -0.67    3.45   1
  18   0  -5    5.63    2.85   1
  16   0  -5    2.84    3.52   1
  14   0  -5    5.16    1.78   1
  12   0  -5    2.12    2.27   1
  10   0  -5   -0.17    1.91   1
   8   0  -5    1.39    1.95   1
   6   0  -5   -1.85    2.56   1
   4   0  -5    0.59    1.49   1
   2   0  -5    2.98    1.23   1
   0   0  -5    8.01    1.33   1
  -2   0  -5    2.81    2.22   1
  -4   0  -5    3.38    1.76   1
  -6   0  -5    2.21    2.56   1
  -8   0  -5    2.34    3.59   1
 -10   0  -5    1.85    4.33   1
 -12   0  -5    3.96    3.22   1
 -14   0  -5   -1.02    3.90   1
 -16   0  -4  204.24    6.96   1
 -14   0  -4   68.11    5.23   1
 -12   0  -4   74.54    5.71   1
 -10   0  -4 4687.78   62.95   1
  -8   0  -4 2361.23   36.14   1
  -6   0  -4  242.82    7.04   1
  -4   0  -4   68.40    3.54   1
  -2   0  -410090.50  107.74   1
   0   0  -4 4500.79   50.04   1
   2   0  -4  172.42    4.37   1
   4   0  -4 2308.23   26.83   1
   8   0  -416560.71  304.81   1
  10   0  -4  285.97    8.38   1
  12   0  -4  546.06   13.10   1
  14   0  -4  116.40    5.61   1
  16   0  -4  203.61    7.87   1
  18   0  -4   20.14    3.60   1
  20   0  -4   54.55    4.38   1
  22   0  -4  677.90   15.55   1
  21   1  -4   15.04    3.41   1
  19   1  -4  129.02    6.62   1
  17   1  -4   71.71    5.16   1
  15   1  -4   11.46    2.99   1
  13   1  -4  647.48   15.24   1
  11   1  -4   98.07    4.46   1
   9   1  -4 3916.56   46.71   1
   7   1  -4  768.98   12.50   1
   5   1  -4  796.93   11.82   1
   3   1  -412882.90  216.13   1
   1   1  -4  253.21    5.71   1
  -1   1  -4 2683.92   32.63   1
  -3   1  -4   82.81    3.70   1
  -5   1  -4  363.91   10.00   1
  -7   1  -4 1222.34   22.47   1
  -9   1  -4  295.16    9.50   1
 -11   1  -4    2.02    3.67   1
 -13   1  -4 1299.79   26.15   1
 -15   1  -4   73.51    5.10   1
 -16   2  -4    7.90    3.22   1
 -14   2  -4   41.08    4.33   1
 -12   2  -4    4.58    5.04   1
 -10   2  -4  106.69    6.24   1
  -8   2  -4   35.22    4.44   1
  -6   2  -4  171.58    6.60   1
  -4   2  -4   35.95    3.26   1
  -2   2  -4 5150.99   58.69   1
   0   2  -4 4211.77   47.73   1
   2   2  -4 3686.74   41.57   1
   4   2  -416520.80  271.99   1
   6   2  -4   11.78    1.63   1
   8   2  -4 9922.20  106.59   1
  10   2  -4  317.52    8.87   1
  12   2  -4  465.80   12.22   1
  14   2  -4 1065.54   21.70   1
  16   2  -4   53.19    4.72   1
  18   2  -4   26.74    3.70   1
  20   2  -4   34.81    4.00   1
  22   2  -4    9.44    2.35   1
  21   3  -4  214.35    7.20   1
  19   3  -4    2.41    3.70   1
  17   3  -4   49.73    4.58   1
  15   3  -4   19.95    3.99   1
  13   3  -4  151.74    6.52   1
  11   3  -4 1166.34   20.71   1
   9   3  -4  760.89   14.43   1
   7   3  -4 3994.92   47.03   1
   5   3  -4 5901.68   65.15   1
   3   3  -4 1638.58   21.63   1
   1   3  -4 6204.50   68.22   1
  -1   3  -4  192.36    5.14   1
  -3   3  -4   68.18    3.70   1
  -5   3  -4  395.08   11.01   1
  -7   3  -4    8.22    3.33   1
  -9   3  -4 1091.31   23.47   1
 -11   3  -4  521.51   16.12   1
 -13   3  -4   12.75    3.86   1
 -15   3  -4   72.30    4.87   1
 -14   4  -4   16.51    3.52   1
 -12   4  -4  224.52    8.72   1
 -10   4  -4   92.77    6.36   1
  -8   4  -4  185.98    7.80   1
  -6   4  -4   18.76    2.92   1
  -4   4  -4    7.11    2.32   1
  -2   4  -4 5361.68   62.86   1
   0   4  -4  173.33    5.02   1
   2   4  -4 3062.20   37.51   1
   4   4  -4 5852.25   65.70   1
   6   4  -4 6808.96   76.02   1
   8   4  -4 4230.84   51.32   1
  10   4  -4   22.30    2.82   1
  12   4  -4   11.92    2.72   1
  14   4  -4  721.78   18.02   1
  16   4  -4   -0.73    3.54   1
  18   4  -4   63.39    4.72   1
  20   4  -4   -0.27    3.13   1
  21   5  -4   18.71    2.54   1
  19   5  -4   20.65    3.55   1
  17   5  -4  155.85    7.22   1
  15   5  -4  203.12    8.04   1
  13   5  -4 1528.14   27.95   1
  11   5  -4  183.96    6.67   1
   9   5  -4  214.28    6.69   1
   7   5  -4 1496.96   23.45   1
   5   5  -4 1652.78   24.49   1
   3   5  -4  291.25    8.34   1
   1   5  -4 2692.00   35.42   1
  -1   5  -4 4874.03   58.66   1
  -3   5  -4  508.62   12.60   1
  -5   5  -4 1450.69   25.59   1
  -7   5  -4   32.78    4.10   1
  -9   5  -4  550.41   16.10   1
 -11   5  -4   55.51    4.76   1
 -13   5  -4   84.56    5.32   1
 -15   5  -4  161.27    5.80   1
 -14   6  -4   10.90    2.88   1
 -12   6  -4  225.56    8.10   1
 -10   6  -4  289.91    9.87   1
  -8   6  -4  708.91   18.67   1
  -6   6  -4 3511.41   49.92   1
  -4   6  -4  579.91   14.76   1
  -2   6  -4 2310.99   34.23   1
   0   6  -4   16.76    2.74   1
   2   6  -412442.25  135.53   1
   4   6  -4  175.27    5.91   1
   6   6  -4  662.56   14.58   1
   8   6  -4   13.87    2.53   1
  10   6  -4 4700.12   60.70   1
  12   6  -4   36.70    4.05   1
  14   6  -4  399.54   11.35   1
  16   6  -4  174.20    7.75   1
  18   6  -4  758.03   18.38   1
  20   6  -4  268.50    7.60   1
  19   7  -4  248.75    7.57   1
  17   7  -4   17.48    2.99   1
  15   7  -4    7.43    3.69   1
  13   7  -4   21.24    3.97   1
  11   7  -4   53.46    4.57   1
   9   7  -4  532.43   14.64   1
   7   7  -4   25.45    3.43   1
   5   7  -4  178.35    6.46   1
   3   7  -4  787.02   16.82   1
   1   7  -4  483.69   13.07   1
  -1   7  -4   83.69    4.98   1
  -3   7  -4   20.09    3.14   1
  -5   7  -4   46.17    3.91   1
  -7   7  -4 1040.41   22.96   1
  -9   7  -4  154.96    7.02   1
 -11   7  -4   66.29    4.65   1
 -13   7  -4   56.61    4.10   1
 -12   8  -4    7.50    2.38   1
 -10   8  -4  241.81    8.03   1
  -8   8  -4  107.12    6.24   1
  -6   8  -4  396.91   11.18   1
  -4   8  -4  345.23   10.43   1
  -2   8  -4 2901.48   43.41   1
   0   8  -4 3752.15   51.83   1
   2   8  -4  561.33   14.93   1
   4   8  -4 2417.21   37.18   1
   6   8  -4  219.73    7.96   1
   8   8  -4 1301.89   25.58   1
  10   8  -4    9.15    3.54   1
  12   8  -4  471.74   12.68   1
  14   8  -4  905.66   21.34   1
  16   8  -4  217.92    7.95   1
  18   8  -4  205.13    6.63   1
  17   9  -4  457.21   12.23   1
  15   9  -4    8.28    3.12   1
  13   9  -4  161.90    7.15   1
  11   9  -4 1664.06   30.78   1
   9   9  -4 2313.14   38.25   1
   7   9  -4 1046.10   22.95   1
   5   9  -4 1773.37   31.52   1
   3   9  -4 3803.63   53.53   1
   1   9  -4 3447.78   49.74   1
  -1   9  -4  714.38   18.30   1
  -3   9  -4  107.84    6.26   1
  -5   9  -4 1648.88   30.49   1
  -7   9  -4  454.91   14.07   1
  -9   9  -4  150.54    6.35   1
 -11   9  -4  186.76    5.85   1
 -10  10  -4  233.71    6.52   1
  -8  10  -4  262.63    7.86   1
  -6  10  -4  232.18    8.12   1
  -4  10  -4  909.44   20.91   1
  -2  10  -4   58.18    4.55   1
   0  10  -4  212.11    8.40   1
   2  10  -4    4.33    3.23   1
   4  10  -4  159.23    7.41   1
   6  10  -4   78.33    5.63   1
   8  10  -4  319.87   10.43   1
  10  10  -4   11.08    3.39   1
  12  10  -4   40.20    4.34   1
  14  10  -4  148.88    6.26   1
  16  10  -4  105.30    4.58   1
  13  11  -4   96.46    4.85   1
  11  11  -4   30.27    3.72   1
   9  11  -4  207.64    8.12   1
   7  11  -4  403.10   11.33   1
   5  11  -4  157.47    7.55   1
   3  11  -4  226.21    8.64   1
   1  11  -4    8.82    2.82   1
  -1  11  -4  208.20    8.24   1
  -3  11  -4   77.45    5.07   1
  -5  11  -4  233.48    7.88   1
  -7  11  -4   95.06    4.73   1
  -6  12  -4   33.89    3.00   1
  -4  12  -4    9.48    2.85   1
  -2  12  -4   13.25    2.96   1
   0  12  -4  133.47    6.01   1
   2  12  -4   26.23    4.00   1
   4  12  -4  262.15    8.73   1
   6  12  -4  339.97    9.74   1
   8  12  -4  233.56    7.88   1
  10  12  -4   17.81    2.86   1
  12  12  -4   12.12    2.32   1
   7  13  -4  187.10    6.26   1
   5  13  -4  112.05    5.08   1
   3  13  -4   69.12    4.27   1
   1  13  -4  435.53   11.58   1
  -1  13  -4  129.58    4.88   1
  -3  13  -3   -2.39    2.42   1
  -1  13  -3  143.24    5.66   1
   1  13  -3  315.83    8.65   1
   3  13  -3  129.70    5.68   1
   5  13  -3  141.91    5.69   1
   7  13  -3  305.18    9.51   1
  10  12  -3  222.93    7.21   1
   8  12  -3  167.07    6.56   1
   6  12  -3  409.05   12.86   1
   4  12  -3  348.29   10.00   1
   2  12  -3   81.46    5.17   1
   0  12  -3  405.17   10.75   1
  -2  12  -3   50.13    4.20   1
  -4  12  -3   23.11    3.11   1
  -6  12  -3  334.98    9.81   1
  -9  11  -3  362.20    9.88   1
  -7  11  -3   17.53    3.12   1
  -5  11  -3  464.06   13.61   1
  -3  11  -3  377.86   10.84   1
  -1  11  -3  235.83    8.30   1
   1  11  -3  959.14   21.93   1
   3  11  -3 1682.65   30.99   1
   5  11  -3 1666.83   30.82   1
   7  11  -3 1392.99   27.42   1
   9  11  -3  280.30    9.14   1
  11  11  -3  449.66   13.30   1
  13  11  -3  183.54    6.25   1
  14  10  -3  196.19    7.02   1
  12  10  -3   19.63    3.59   1
  10  10  -3  197.36    7.89   1
   8  10  -3  385.58   11.19   1
   6  10  -3   30.41    4.28   1
   4  10  -3  327.68   10.33   1
   2  10  -3  379.12   11.23   1
   0  10  -3  374.97   11.23   1
  -2  10  -3  977.23   22.22   1
  -4  10  -3  122.40    6.31   1
  -6  10  -3   39.26    4.58   1
  -8  10  -3  112.15    5.66   1
 -10  10  -3    9.02    2.58   1
 -11   9  -3    0.50    3.13   1
  -9   9  -3   13.29    3.34   1
  -7   9  -3    3.45    3.38   1
  -5   9  -3 1237.65   25.61   1
  -3   9  -3  995.64   22.19   1
  -1   9  -3  918.36   21.17   1
   1   9  -3   49.40    4.68   1
   3   9  -3    1.80    4.12   1
   5   9  -3  536.44   15.57   1
   7   9  -3  845.02   20.55   1
   9   9  -3 1889.80   33.76   1
  11   9  -3  342.48   10.65   1
  13   9  -3   18.69    3.77   1
  15   9  -3   29.19    3.89   1
  17   9  -3    8.07    2.03   1
  18   8  -3   26.41    2.95   1
  16   8  -3    5.55    2.94   1
  14   8  -3  415.02   11.51   1
  12   8  -3  142.54    7.36   1
  10   8  -3   29.79    4.50   1
   8   8  -3  129.77    6.28   1
   6   8  -3 2084.28   34.02   1
   4   8  -3  802.62   18.38   1
   2   8  -3   46.99    3.94   1
   0   8  -3   29.68    3.64   1
  -2   8  -3  309.78    9.55   1
  -4   8  -3    2.18    3.89   1
  -6   8  -3  431.70   11.89   1
  -8   8  -3  975.70   22.37   1
 -10   8  -3  346.19   10.22   1
 -12   8  -3  306.81    8.87   1
 -13   7  -3  125.09    5.69   1
 -11   7  -3    3.52    4.10   1
  -9   7  -3  493.86   13.08   1
  -7   7  -3  401.72   11.36   1
  -5   7  -3 4975.57   65.14   1
  -3   7  -3 2887.01   41.98   1
  -1   7  -3 1301.84   23.49   1
   1   7  -3  678.38   15.42   1
   3   7  -3  600.36   14.32   1
   5   7  -3  917.70   18.73   1
   7   7  -3 1260.00   23.49   1
   9   7  -3  739.96   17.85   1
  11   7  -3 1048.88   22.88   1
  13   7  -3 1307.42   26.69   1
  15   7  -3    9.06    3.80   1
  17   7  -3  107.27    5.66   1
  19   7  -3    2.88    2.03   1
  18   6  -3  701.08   17.16   1
  16   6  -3  177.28    7.72   1
  14   6  -3   23.69    3.86   1
  12   6  -3  259.93    8.99   1
  10   6  -3  962.65   20.37   1
   8   6  -3  132.75    5.79   1
   6   6  -3 6486.07   76.33   1
   4   6  -3  262.20    7.08   1
   2   6  -3  483.89   11.58   1
   0   6  -3 9377.12  104.77   1
  -2   6  -3 3977.33   51.06   1
  -4   6  -3 1369.51   24.45   1
  -6   6  -3  568.76   15.38   1
  -8   6  -3   86.20    6.02   1
 -10   6  -3    1.95    4.46   1
 -12   6  -3   19.66    4.14   1
 -14   6  -3   50.02    4.07   1
 -15   5  -3    0.00    3.47   1
 -13   5  -3  111.39    6.41   1
 -11   5  -3    8.72    3.80   1
  -9   5  -3  714.07   18.54   1
  -7   5  -3  657.07   16.66   1
  -5   5  -3  953.95   19.14   1
  -3   5  -3 4575.81   56.25   1
  -1   5  -3 4992.61   59.10   1
   1   5  -3 1041.41   17.45   1
   3   5  -3 8004.46   88.63   1
   5   5  -3 1618.70   24.10   1
   7   5  -3 1063.84   18.83   1
   9   5  -3  401.95   11.54   1
  11   5  -3  306.68    9.01   1
  13   5  -3  166.09    7.29   1
  15   5  -3  562.85   16.54   1
  17   5  -3   -0.35    3.61   1
  19   5  -3 1014.96   21.18   1
  20   4  -3  244.51    7.75   1
  18   4  -3   14.02    3.88   1
  16   4  -3  371.37   11.09   1
  14   4  -3   70.88    5.19   1
  12   4  -3  331.33    9.42   1
  10   4  -3  379.95   11.00   1
   8   4  -3 2674.64   35.70   1
   6   4  -3 5483.90   62.78   1
   4   4  -3 2500.86   31.57   1
   2   4  -311471.34  121.59   1
   0   4  -3   19.89    1.87   1
  -2   4  -311653.69  125.17   1
  -4   4  -3   10.30    2.52   1
  -6   4  -3   36.84    3.38   1
  -8   4  -3    3.06    4.04   1
 -10   4  -3  992.27   22.88   1
 -12   4  -3  581.03   17.15   1
 -14   4  -3   99.25    5.65   1
 -16   4  -3   20.62    3.24   1
 -15   3  -3   75.23    5.17   1
 -13   3  -3   14.48    3.49   1
 -11   3  -3   12.65    4.21   1
  -9   3  -3  150.46    6.85   1
  -7   3  -3   36.27    3.55   1
  -5   3  -312276.31  133.53   1
  -3   3  -3 9984.88  108.05   1
  -1   3  -3 1149.71   16.96   1
   1   3  -3 3044.74   35.65   1
   3   3  -3 4268.55   47.89   1
   5   3  -3 2001.69   25.59   1
   7   3  -3   17.17    1.82   1
   9   3  -3 1870.27   27.14   1
  11   3  -3 3664.70   48.08   1
  13   3  -3 2557.51   38.88   1
  15   3  -3  199.83    7.90   1
  17   3  -3  619.80   17.65   1
  19   3  -3    3.60    4.31   1
  21   3  -3  408.16   11.58   1
  20   2  -3   11.25    2.76   1
  18   2  -3  104.60    6.33   1
  16   2  -3 1504.14   29.31   1
  14   2  -3  828.84   19.34   1
  12   2  -3 1071.64   20.50   1
  10   2  -3 3419.33   43.71   1
   8   2  -3 4996.16   57.46   1
   6   2  -3  283.07    6.61   1
   4   2  -3 2444.68   28.67   1
   2   2  -360470.25  713.01   1
   0   2  -3 3738.31   41.99   1
  -2   2  -3 4850.58   54.52   1
  -4   2  -3 2925.08   37.14   1
  -6   2  -3 7188.34   83.34   1
  -8   2  -3 1854.73   30.82   1
 -10   2  -3 1059.50   23.23   1
 -12   2  -3    2.40    4.90   1
 -14   2  -3   48.55    5.23   1
 -16   2  -3  132.64    6.37   1
 -17   1  -3    1.72    3.53   1
 -15   1  -3   11.55    3.48   1
 -13   1  -3  506.21   15.74   1
 -11   1  -3 1030.74   23.05   1
  -9   1  -3   37.49    3.90   1
  -7   1  -3 1590.98   25.94   1
  -5   1  -3 1944.97   27.61   1
  -3   1  -3 2732.97   33.78   1
  -1   1  -311970.63  218.65   1
   1   1  -3 2693.06   30.29   1
   3   1  -3 2939.98   32.56   1
   5   1  -3  679.66   10.42   1
   7   1  -311980.80  125.94   1
   9   1  -3  218.03    6.89   1
  11   1  -3  147.67    5.33   1
  13   1  -3    7.89    2.35   1
  15   1  -3    9.02    3.11   1
  17   1  -3  104.74    6.30   1
  19   1  -3  275.75    9.41   1
  21   1  -3  113.75    5.52   1
  20   0  -3    2.64    3.04   1
  18   0  -3   -1.82    3.48   1
  16   0  -3   -0.37    3.79   1
  14   0  -3    5.82    2.87   1
  12   0  -3    2.41    2.50   1
  10   0  -3   53.22    3.26   1
   8   0  -3    3.24    1.26   1
   6   0  -3   -1.05    2.31   1
   4   0  -3   14.44    1.32   1
   2   0  -3    1.78    0.85   1
   0   0  -3   10.96    1.29   1
  -2   0  -3    2.46    1.12   1
  -4   0  -3   -0.15    2.17   1
  -6   0  -3   -0.21    2.41   1
  -8   0  -3    9.34    2.44   1
 -10   0  -3   -0.34    3.95   1
 -12   0  -3   -4.11    4.76   1
 -14   0  -3   -3.84    3.93   1
 -16   0  -3    0.26    3.82   1
 -18   0  -2   10.89    2.79   1
 -16   0  -2  163.91    7.41   1
 -14   0  -2 1622.57   30.83   1
 -12   0  -2    3.75    4.83   1
 -10   0  -2  145.24    6.45   1
  -8   0  -2  689.56   15.11   1
  -6   0  -216593.04  174.94   1
  -4   0  -2   75.44    2.93   1
  -2   0  -2 1805.84   21.87   1
   0   0  -217098.61  233.29   1
   2   0  -216320.90  212.71   1
   4   0  -2  775.12   10.63   1
   6   0  -2 6573.25   70.93   1
   8   0  -2  319.84    7.99   1
  10   0  -2  671.09   14.07   1
  12   0  -2 5986.29   73.13   1
  14   0  -2   -1.01    2.91   1
  16   0  -2  199.32    8.50   1
  18   0  -2  159.65    7.71   1
  20   0  -2  342.53    9.80   1
  21   1  -2   41.08    3.49   1
  19   1  -2   41.45    4.25   1
  17   1  -2   30.70    4.10   1
  15   1  -2    2.27    3.47   1
  13   1  -2  421.57   12.98   1
  11   1  -2  598.91   13.98   1
   9   1  -2  602.57   12.40   1
   7   1  -2   12.80    1.51   1
   5   1  -221664.13  318.87   1
   3   1  -2    0.28    0.98   1
   1   1  -216778.78  226.48   1
  -1   1  -2  919.49   12.31   1
  -3   1  -2  177.66    5.14   1
  -5   1  -2 4537.31   53.15   1
  -7   1  -2  878.18   16.87   1
  -9   1  -2  173.47    6.60   1
 -11   1  -2  322.93   10.21   1
 -13   1  -2   19.37    3.92   1
 -15   1  -2   37.07    4.49   1
 -17   1  -2   16.35    3.44   1
 -16   2  -2   34.78    3.83   1
 -14   2  -2  312.74   10.49   1
 -12   2  -2  143.41    7.06   1
 -10   2  -2    2.06    3.47   1
  -8   2  -2 4518.35   57.67   1
  -6   2  -2 2431.06   33.39   1
  -4   2  -2   21.70    2.02   1
  -2   2  -2  911.19   13.44   1
   0   2  -2  305.49    5.94   1
   2   2  -2 6711.91   70.56   1
   4   2  -2 5758.81   61.85   1
   6   2  -2   25.29    1.88   1
   8   2  -2 1007.09   16.63   1
  10   2  -2  222.70    6.57   1
  12   2  -2  804.17   17.68   1
  14   2  -2 1674.89   30.09   1
  16   2  -2    3.11    3.72   1
  18   2  -2   60.21    5.09   1
  20   2  -2  112.88    5.56   1
  19   3  -2  342.92    9.95   1
  17   3  -2    9.43    3.51   1
  15   3  -2  127.64    6.67   1
  13   3  -2  155.11    6.84   1
  11   3  -2  157.82    6.11   1
   9   3  -2    2.37    2.46   1
   7   3  -2 2342.70   30.64   1
   5   3  -2  425.17    8.61   1
   3   3  -2  556.01    9.53   1
   1   3  -2 1435.04   18.71   1
  -1   3  -2 2365.77   28.83   1
  -3   3  -2  268.28    7.07   1
  -5   3  -2 1103.35   18.62   1
  -7   3  -2  816.77   17.00   1
  -9   3  -2   46.54    4.28   1
 -11   3  -2   17.02    3.90   1
 -13   3  -2 1161.76   25.81   1
 -15   3  -2    1.39    4.30   1
 -17   3  -2  156.40    6.21   1
 -16   4  -2  210.67    7.54   1
 -14   4  -2   23.06    4.06   1
 -12   4  -2  639.33   18.27   1
 -10   4  -2  354.91   10.51   1
  -8   4  -2   17.89    2.86   1
  -6   4  -2  691.63   15.15   1
  -4   4  -2 1055.39   18.14   1
  -2   4  -2 3557.81   42.82   1
   0   4  -2  288.86    7.09   1
   2   4  -2  204.31    5.74   1
   4   4  -2  698.37   12.35   1
   6   4  -2 2633.93   33.99   1
   8   4  -2 1472.63   23.23   1
  10   4  -2 2138.31   32.29   1
  12   4  -2    5.01    2.87   1
  14   4  -2   10.96    3.25   1
  16   4  -2   73.98    5.34   1
  18   4  -2  188.98    7.41   1
  20   4  -2    3.26    2.15   1
  19   5  -2   14.22    2.79   1
  17   5  -2   10.89    3.38   1
  15   5  -2  317.06   10.19   1
  13   5  -2   10.37    3.20   1
  11   5  -2   40.05    4.12   1
   9   5  -2 1257.17   22.70   1
   7   5  -2  740.89   15.17   1
   5   5  -2    2.07    1.81   1
   3   5  -2  189.70    5.35   1
   1   5  -2 1014.62   16.72   1
  -1   5  -2    3.65    2.00   1
  -3   5  -2  745.41   14.70   1
  -5   5  -2  882.49   17.71   1
  -7   5  -2   58.31    4.15   1
  -9   5  -2  951.25   21.55   1
 -11   5  -2    6.60    4.30   1
 -13   5  -2    1.13    4.39   1
 -15   5  -2   17.05    3.16   1
 -16   6  -2    2.46    3.08   1
 -14   6  -2  122.40    5.94   1
 -12   6  -2  157.06    7.35   1
 -10   6  -2   45.36    4.82   1
  -8   6  -2   91.38    5.71   1
  -6   6  -2  734.87   17.21   1
  -4   6  -2   63.69    4.01   1
  -2   6  -2 1382.34   22.95   1
   0   6  -2 2814.63   37.61   1
   2   6  -2  853.16   16.14   1
   4   6  -2 1199.95   20.53   1
   6   6  -2  468.79   12.08   1
   8   6  -2  701.31   16.25   1
  10   6  -2  309.04    9.20   1
  12   6  -2   63.43    5.09   1
  14   6  -2    0.00    3.63   1
  16   6  -2  102.30    6.01   1
  18   6  -2   58.90    4.36   1
  17   7  -2  733.98   17.24   1
  15   7  -2   53.66    4.54   1
  13   7  -2  200.85    8.17   1
  11   7  -2   93.03    5.75   1
   9   7  -2   16.23    3.31   1
   7   7  -2  119.10    5.57   1
   5   7  -2  421.57   12.13   1
   3   7  -2    7.41    2.37   1
   1   7  -2  366.44   10.79   1
  -1   7  -2  224.25    7.15   1
  -3   7  -2   22.43    2.98   1
  -5   7  -2  110.65    5.61   1
  -7   7  -2  325.24   10.05   1
  -9   7  -2   38.66    4.53   1
 -11   7  -2 1422.94   28.08   1
 -13   7  -2  225.33    7.99   1
 -15   7  -2   58.33    3.75   1
 -14   8  -2    2.23    2.85   1
 -12   8  -2   63.37    4.70   1
 -10   8  -2  179.85    7.89   1
  -8   8  -2  189.56    8.26   1
  -6   8  -2 1449.81   27.97   1
  -4   8  -2 1021.83   21.93   1
  -2   8  -2 3406.97   48.07   1
   0   8  -2  949.27   20.09   1
   2   8  -2  833.39   18.47   1
   4   8  -2  253.87    8.24   1
   6   8  -2 1332.47   25.55   1
   8   8  -2 3829.32   53.86   1
  10   8  -2 1774.30   32.14   1
  12   8  -2  452.34   12.23   1
  14   8  -2  108.23    6.02   1
  16   8  -2  119.54    5.83   1
  15   9  -2   49.73    3.94   1
  13   9  -2   82.39    5.52   1
  11   9  -2   19.00    3.81   1
   9   9  -2  146.10    7.24   1
   7   9  -2   -3.65    4.13   1
   5   9  -2   78.17    5.58   1
   3   9  -2  101.49    6.04   1
   1   9  -2   97.91    5.77   1
  -1   9  -2  493.52   14.99   1
  -3   9  -2 1065.08   23.19   1
  -5   9  -2   55.30    4.99   1
  -7   9  -2    3.03    3.34   1
  -9   9  -2    5.63    3.30   1
 -11   9  -2    4.06    3.05   1
 -13   9  -2   13.88    2.69   1
 -12  10  -2   16.42    2.65   1
 -10  10  -2    9.38    2.67   1
  -8  10  -2    2.97    4.17   1
  -6  10  -2    2.57    3.51   1
  -4  10  -2  251.04    9.03   1
  -2  10  -2 1164.33   24.79   1
   0  10  -2 1090.83   23.84   1
   2  10  -2 3367.65   49.69   1
   4  10  -2 1851.03   32.98   1
   6  10  -2  494.24   15.46   1
   8  10  -2  481.46   12.73   1
  10  10  -2   98.98    5.76   1
  12  10  -2   22.70    3.56   1
  14  10  -2   54.52    3.97   1
  13  11  -2   40.51    3.29   1
  11  11  -2   43.52    4.06   1
   9  11  -2   19.76    3.50   1
   7  11  -2   -1.02    3.57   1
   5  11  -2  215.41    8.55   1
   3  11  -2    2.27    4.34   1
   1  11  -2  129.83    6.63   1
  -1  11  -2   45.38    4.69   1
  -3  11  -2    1.09    2.88   1
  -5  11  -2  114.12    6.02   1
  -7  11  -2   97.39    5.59   1
  -9  11  -2   15.89    2.69   1
  -8  12  -2  160.47    5.28   1
  -6  12  -2   39.76    3.79   1
  -4  12  -2   19.24    3.62   1
  -2  12  -2   10.78    3.09   1
   0  12  -2  559.36   15.49   1
   2  12  -2    5.14    2.78   1
   4  12  -2   17.72    3.77   1
   6  12  -2  284.54    8.84   1
   8  12  -2    1.37    3.14   1
  10  12  -2   71.31    4.17   1
   7  13  -2   15.56    2.55   1
   5  13  -2    2.60    2.70   1
   3  13  -2   28.90    3.29   1
   1  13  -2   92.28    4.84   1
  -1  13  -2   17.08    3.00   1
  -3  13  -2  106.27    4.72   1
  -5  13  -2    4.38    1.94   1
  -5  13  -1   -3.36    2.66   1
  -3  13  -1   27.93    3.41   1
  -1  13  -1  297.57    8.46   1
   1  13  -1  121.19    5.41   1
   3  13  -1   72.32    4.46   1
   5  13  -1  144.64    5.64   1
   7  13  -1   85.54    4.18   1
  10  12  -1    2.39    2.08   1
   8  12  -1    1.04    3.03   1
   6  12  -1  192.66    7.31   1
   4  12  -1    6.07    2.84   1
   2  12  -1  236.73    8.36   1
   0  12  -1  333.14    9.95   1
  -2  12  -1  117.55    6.06   1
  -4  12  -1  195.23    7.39   1
  -6  12  -1    3.39    2.80   1
  -8  12  -1  323.94    9.74   1
 -11  11  -1   66.60    3.60   1
  -9  11  -1  259.25    7.90   1
  -7  11  -1  232.11    8.11   1
  -5  11  -1  547.22   15.53   1
  -3  11  -1  237.52    8.64   1
  -1  11  -1  966.21   22.08   1
   1  11  -1  956.45   21.88   1
   3  11  -1 1033.66   23.06   1
   5  11  -1  514.54   15.47   1
   7  11  -1   68.75    4.99   1
   9  11  -1   96.89    5.66   1
  11  11  -1  114.37    5.31   1
  14  10  -1   24.83    2.67   1
  12  10  -1   -1.08    3.12   1
  10  10  -1   16.96    3.66   1
   8  10  -1  640.68   17.27   1
   6  10  -1  120.13    6.48   1
   4  10  -1  659.51   17.84   1
   2  10  -1  209.16    8.24   1
   0  10  -1    0.38    4.08   1
  -2  10  -1  456.80   12.38   1
  -4  10  -1  182.09    7.75   1
  -6  10  -1   36.28    4.23   1
  -8  10  -1  385.69   10.88   1
 -10  10  -1   -0.85    2.74   1
 -12  10  -1    1.71    3.25   1
 -13   9  -1    0.00    2.95   1
 -11   9  -1    2.89    3.73   1
  -9   9  -1   67.08    5.16   1
  -7   9  -1    7.11    3.33   1
  -5   9  -1  705.84   18.32   1
  -3   9  -1 1898.32   32.74   1
  -1   9  -1  888.55   20.51   1
   1   9  -1  449.34   13.94   1
   3   9  -1    9.25    3.10   1
   5   9  -1  124.80    6.55   1
   7   9  -1 1092.89   23.62   1
   9   9  -1  316.14   10.24   1
  11   9  -1 1058.21   23.13   1
  13   9  -1    7.60    3.07   1
  15   9  -1    3.35    2.55   1
  16   8  -1  101.84    4.98   1
  14   8  -1  432.77   13.67   1
  12   8  -1   99.98    6.06   1
  10   8  -1   12.70    3.75   1
   8   8  -1   98.68    5.85   1
   6   8  -1   87.14    5.50   1
   4   8  -1    2.13    2.99   1
   2   8  -1  498.45   13.83   1
   0   8  -1 1965.45   31.73   1
  -2   8  -1  395.37   12.26   1
  -4   8  -1   15.45    3.66   1
  -6   8  -1  143.94    7.11   1
  -8   8  -1  410.94   11.56   1
 -10   8  -1    4.53    3.26   1
 -12   8  -1   65.27    5.03   1
 -14   8  -1    2.66    2.81   1
 -15   7  -1    2.17    2.63   1
 -13   7  -1   -3.58    4.15   1
 -11   7  -1  192.20    8.37   1
  -9   7  -1   97.98    6.09   1
  -7   7  -1 1314.16   25.53   1
  -5   7  -1 1131.72   22.19   1
  -3   7  -1  979.47   19.39   1
  -1   7  -1 1079.31   20.12   1
   1   7  -1  581.60   13.80   1
   3   7  -1  129.52    5.47   1
   5   7  -1   27.27    3.26   1
   7   7  -1  283.56    8.75   1
   9   7  -1  769.02   18.68   1
  11   7  -1 2302.60   38.11   1
  13   7  -1  128.94    6.50   1
  15   7  -1  173.94    7.52   1
  17   7  -1   14.25    2.60   1
  18   6  -1   -1.41    2.78   1
  16   6  -1   24.14    3.64   1
  14   6  -1   21.39    3.73   1
  12   6  -1  702.13   18.31   1
  10   6  -1  482.24   14.25   1
   8   6  -1  875.41   18.53   1
   6   6  -1 4909.93   60.64   1
   4   6  -1   21.47    2.78   1
   2   6  -1   22.19    2.49   1
   0   6  -1 8396.64   93.84   1
  -2   6  -1    8.98    2.48   1
  -4   6  -1  881.77   17.44   1
  -6   6  -1  540.85   14.09   1
  -8   6  -1   26.24    3.84   1
 -10   6  -1  466.80   14.73   1
 -12   6  -1 1418.17   28.26   1
 -14   6  -1   45.15    4.39   1
 -16   6  -1   63.49    4.38   1
 -17   5  -1   36.68    3.62   1
 -15   5  -1    2.01    4.11   1
 -13   5  -1 2237.99   38.09   1
 -11   5  -1    0.76    3.78   1
  -9   5  -1  907.25   20.06   1
  -7   5  -1  286.94    8.19   1
  -5   5  -1  252.64    7.04   1
  -3   5  -1  714.02   13.96   1
  -1   5  -1 4430.94   52.13   1
   1   5  -1  930.82   15.55   1
   3   5  -1 9538.56  103.71   1
   5   5  -1  556.71   12.15   1
   7   5  -1 2575.90   35.82   1
   9   5  -1 2122.56   32.68   1
  11   5  -1  368.37   10.08   1
  13   5  -1  271.27    9.47   1
  15   5  -1  262.78    9.22   1
  17   5  -1   22.16    3.93   1
  19   5  -1   65.69    3.83   1
  18   4  -1  226.82    7.76   1
  16   4  -1  388.36   11.22   1
  14   4  -1   12.79    3.39   1
  12   4  -1   55.41    4.43   1
  10   4  -1    7.52    3.11   1
   8   4  -1 5586.40   66.34   1
   6   4  -1   50.85    3.04   1
   4   4  -1 9186.66   98.96   1
   2   4  -1 1879.06   24.42   1
   0   4  -1 7205.81   78.11   1
  -2   4  -1 2428.84   30.63   1
  -4   4  -1 2213.72   29.74   1
  -6   4  -1 1189.65   20.39   1
  -8   4  -1   87.99    4.86   1
 -10   4  -1  346.59   10.05   1
 -12   4  -1  141.02    7.01   1
 -14   4  -1  586.43   17.29   1
 -16   4  -1    2.94    2.97   1
 -18   4  -1    1.48    2.57   1
 -17   3  -1  194.63    7.37   1
 -15   3  -1 1047.86   23.71   1
 -13   3  -1    6.88    3.91   1
 -11   3  -1 1567.34   28.88   1
  -9   3  -1  845.41   18.13   1
  -7   3  -1 3425.43   44.41   1
  -5   3  -1 6490.04   72.99   1
  -3   3  -1 2769.66   33.46   1
  -1   3  -1   31.92    1.87   1
   1   3  -1 1204.32   15.99   1
   3   3  -1 2127.23   25.96   1
   5   3  -1 1436.72   19.96   1
   7   3  -1    9.55    1.99   1
   9   3  -1 1984.50   29.31   1
  11   3  -1 4998.58   63.08   1
  13   3  -1   15.85    3.15   1
  15   3  -1  295.22    9.83   1
  17   3  -1   11.54    3.45   1
  19   3  -1   13.44    2.83   1
  20   2  -1   40.77    3.20   1
  18   2  -1    0.32    3.14   1
  16   2  -1  308.57   10.12   1
  14   2  -1  472.18   14.69   1
  12   2  -1 1750.69   29.59   1
  10   2  -1  547.24   13.03   1
   8   2  -1 1264.74   19.95   1
   6   2  -1  873.18   13.95   1
   4   2  -141237.22  526.55   1
   2   2  -1  104.17    3.05   1
   0   2  -1  804.60   10.77   1
  -2   2  -1 7607.40   80.23   1
  -4   2  -1 6088.71   66.97   1
  -6   2  -1 1135.38   18.47   1
  -8   2  -1 1599.79   25.66   1
 -10   2  -1 3768.51   51.26   1
 -12   2  -1  153.44    7.14   1
 -14   2  -1   32.13    4.33   1
 -16   2  -1  414.70   11.60   1
 -18   2  -1   50.26    4.24   1
 -17   1  -1  448.14   13.68   1
 -15   1  -1  198.42    8.45   1
 -13   1  -1  820.39   20.26   1
 -11   1  -1  461.73   13.79   1
  -9   1  -1   17.56    2.92   1
  -7   1  -1   19.44    2.54   1
  -5   1  -1  495.24    9.84   1
  -3   1  -1   99.77    2.96   1
  -1   1  -130823.86  371.53   1
   1   1  -1  621.27    7.74   1
   3   1  -1 3811.22   40.86   1
   5   1  -1 1419.74   18.43   1
   7   1  -1 5399.33   60.83   1
   9   1  -1 1294.00   20.90   1
  11   1  -1  543.03   13.64   1
  13   1  -1  298.30    9.30   1
  15   1  -1   30.77    4.06   1
  17   1  -1  208.91    8.26   1
  19   1  -1  183.61    7.30   1
  20   0  -1    2.12    2.36   1
  18   0  -1   -0.32    3.55   1
  16   0  -1   -2.57    4.01   1
  14   0  -1    2.93    3.02   1
  12   0  -1   -3.19    3.11   1
  10   0  -1    4.70    1.80   1
   8   0  -1    8.58    1.60   1
   6   0  -1    1.41    1.18   1
   4   0  -1    0.81    1.04   1
   2   0  -1    2.02    0.47   1
   0   0  -1    8.28    0.50   1
  -2   0  -1    1.06    1.12   1
  -4   0  -1   -1.11    1.49   1
  -6   0  -1    1.09    2.02   1
  -8   0  -1   10.99    2.52   1
 -10   0  -1   -1.93    3.00   1
 -12   0  -1   -8.10    4.37   1
 -14   0  -1    7.69    3.87   1
 -16   0  -1    1.05    3.80   1
 -18   0  -1    2.28    2.71   1
 -18   0   0   86.28    5.48   1
 -16   0   0 2231.22   37.75   1
 -14   0   0  539.35   16.20   1
 -12   0   0   13.58    3.69   1
 -10   0   0  707.69   15.65   1
  -8   0   0 2229.68   30.58   1
  -6   0   0 3190.74   38.08   1
  -4   0   0  497.06    8.36   1
  -2   0   012965.24  178.73   1
   2   0   014597.18  195.88   1
   4   0   0  582.96    9.23   1
   6   0   0 3576.69   41.99   1
   8   0   0 2617.33   34.62   1
  10   0   0  841.97   17.31   1
  12   0   0   19.72    3.23   1
  14   0   0  605.43   17.08   1
  16   0   0 2390.57   39.68   1
  18   0   0   86.95    5.32   1
  19   1   0  442.08   12.59   1
  17   1   0   24.48    3.81   1
  15   1   0  115.25    6.90   1
  13   1   0  639.02   17.24   1
  11   1   0   53.40    4.12   1
   9   1   0    6.77    2.49   1
   7   1   0 2902.83   36.38   1
   5   1   0  348.42    7.27   1
   3   1   014716.55  223.69   1
   1   1   0  664.61    8.20   1
  -1   1   0  624.19    7.84   1
  -3   1   010625.13  182.47   1
  -5   1   0  270.31    6.47   1
  -7   1   0 2336.26   30.94   1
  -9   1   0    9.38    2.10   1
 -11   1   0   57.49    4.43   1
 -13   1   0  575.15   16.60   1
 -15   1   0  116.67    6.87   1
 -17   1   0   29.62    4.27   1
 -19   1   0  452.90   12.76   1
 -18   2   0   15.28    3.16   1
 -16   2   0   37.09    4.65   1
 -14   2   0   55.39    4.99   1
 -12   2   0   73.42    5.31   1
 -10   2   0   79.19    4.57   1
  -8   2   0 2837.15   37.90   1
  -6   2   0 2132.16   28.27   1
  -4   2   0 2256.50   27.55   1
  -2   2   023007.41  317.27   1
   0   2   0  112.85    2.97   1
   2   2   023646.16  321.87   1
   4   2   0 2938.38   34.20   1
   6   2   0 2741.03   34.07   1
   8   2   0 3483.26   43.94   1
  10   2   0   93.72    5.01   1
  12   2   0   87.83    5.51   1
  14   2   0   61.62    5.11   1
  16   2   0   34.24    4.40   1
  18   2   0   19.52    3.21   1
  19   3   0    1.37    2.40   1
  17   3   0  256.47    8.74   1
  15   3   0  768.52   19.69   1
  13   3   0    0.00    4.30   1
  11   3   0  239.70    8.05   1
   9   3   0   59.89    4.14   1
   7   3   0  399.98   10.02   1
   5   3   0 6271.91   69.69   1
   3   3   0 2098.72   26.01   1
   1   3   0 9366.77   98.15   1
  -1   3   0 9585.05  100.39   1
  -3   3   0 2000.46   25.12   1
  -5   3   0 5439.60   61.61   1
  -7   3   0  293.26    8.87   1
  -9   3   0   42.96    4.10   1
 -11   3   0  193.19    7.42   1
 -13   3   0    4.27    4.34   1
 -15   3   0  640.29   18.37   1
 -17   3   0  227.25    8.50   1
 -19   3   0    2.78    2.54   1
 -18   4   0   96.38    5.22   1
 -16   4   0   29.96    4.38   1
 -14   4   0   83.33    6.14   1
 -12   4   0   29.25    4.52   1
 -10   4   0    7.92    2.78   1
  -8   4   0 3168.03   43.00   1
  -6   4   0   23.11    2.66   1
  -4   4   0 2653.41   33.73   1
  -2   4   0 8990.69   96.41   1
   0   4   012357.54  129.64   1
   2   4   0 8808.44   94.50   1
   4   4   0 2838.12   35.48   1
   6   4   0   26.15    2.80   1
   8   4   0 3748.32   48.46   1
  10   4   0   11.22    2.92   1
  12   4   0   40.24    4.33   1
  14   4   0   99.58    6.00   1
  16   4   0   25.96    4.15   1
  18   4   0  105.01    5.14   1
  17   5   0   25.83    3.42   1
  15   5   0  268.93    9.25   1
  13   5   0    6.62    3.44   1
  11   5   0  935.96   20.95   1
   9   5   0  647.69   15.86   1
   7   5   0 4753.07   59.03   1
   5   5   0 2064.82   29.48   1
   3   5   0  651.08   12.87   1
   1   5   0 3671.14   44.25   1
  -1   5   0 3530.52   42.85   1
  -3   5   0  653.48   12.93   1
  -5   5   0 1894.42   27.89   1
  -7   5   0 4057.58   52.23   1
  -9   5   0  549.73   14.84   1
 -11   5   0  570.52   16.45   1
 -13   5   0   -2.97    4.79   1
 -15   5   0  195.41    8.39   1
 -17   5   0   21.60    3.38   1
 -16   6   0  163.12    6.82   1
 -14   6   0  556.66   16.79   1
 -12   6   0 1795.47   33.01   1
 -10   6   0  430.07   11.67   1
  -8   6   0 1371.99   25.67   1
  -6   6   0   39.98    3.49   1
  -4   6   012048.04  132.00   1
  -2   6   0   32.22    3.07   1
   0   6   0  911.25   16.65   1
   2   6   0   43.06    3.17   1
   4   6   013308.13  144.52   1
   6   6   0   44.29    3.73   1
   8   6   0 1576.25   27.63   1
  10   6   0  560.87   15.78   1
  12   6   0 2269.12   38.06   1
  14   6   0  692.74   18.48   1
  16   6   0  185.38    7.35   1
  17   7   0   16.73    2.20   1
  15   7   0   83.23    5.10   1
  13   7   0  691.16   18.15   1
  11   7   0   34.05    4.32   1
   9   7   0   26.84    3.76   1
   7   7   0   48.46    4.17   1
   5   7   0  221.67    7.45   1
   3   7   0 1086.16   20.56   1
   1   7   0  120.67    5.26   1
  -1   7   0  125.32    5.26   1
  -3   7   0 1023.71   19.77   1
  -5   7   0  201.81    7.17   1
  -7   7   0   43.52    4.36   1
  -9   7   0    6.22    4.10   1
 -11   7   0   23.78    4.01   1
 -13   7   0  568.65   16.79   1
 -15   7   0   59.19    4.76   1
 -17   7   0   13.35    2.53   1
 -16   8   0   76.08    4.03   1
 -14   8   0   13.83    3.34   1
 -12   8   0  288.96    9.69   1
 -10   8   0  402.71   11.65   1
  -8   8   0 2086.97   35.54   1
  -6   8   0 2129.83   35.19   1
  -4   8   0  264.59    8.53   1
  -2   8   0 2666.18   39.54   1
   0   8   0   68.75    4.66   1
   2   8   0 2799.97   41.00   1
   4   8   0  290.97    8.91   1
   6   8   0 2420.56   38.41   1
   8   8   0 2468.56   39.82   1
  10   8   0  489.82   15.14   1
  12   8   0  318.46   10.12   1
  14   8   0   15.09    3.22   1
  16   8   0   82.94    4.34   1
  15   9   0   66.58    3.81   1
  13   9   0  322.33    9.10   1
  11   9   0 1340.21   26.50   1
   9   9   0   39.61    4.69   1
   7   9   0  706.50   18.63   1
   5   9   0 3737.57   53.39   1
   3   9   0 4454.66   60.38   1
   1   9   0 2376.59   37.93   1
  -1   9   0 2381.14   37.94   1
  -3   9   0 4280.35   58.57   1
  -5   9   0 3212.58   47.86   1
  -7   9   0  568.80   16.47   1
  -9   9   0   48.25    4.51   1
 -11   9   0 1118.60   23.56   1
 -13   9   0  256.83    8.11   1
 -15   9   0   58.48    3.57   1
 -12  10   0  120.69    5.77   1
 -10  10   0  468.21   14.34   1
  -8  10   0   72.24    5.50   1
  -6  10   0   58.21    5.18   1
  -4  10   0   32.72    4.47   1
  -2  10   0  339.68   10.45   1
   0  10   0  285.34    9.80   1
   2  10   0  360.02   11.21   1
   4  10   0   39.53    4.40   1
   6  10   0   55.30    5.24   1
   8  10   0  101.00    5.84   1
  10  10   0  595.74   16.03   1
  12  10   0  157.69    6.24   1
  11  11   0  234.36    7.01   1
   9  11   0   75.11    4.83   1
   7  11   0  222.59    8.05   1
   5  11   0   35.13    4.18   1
   3  11   0  311.09   10.03   1
   1  11   0  283.52    9.57   1
  -1  11   0  286.82    9.98   1
  -3  11   0  282.31    9.67   1
  -5  11   0   36.76    4.04   1
  -7  11   0  189.49    7.49   1
  -9  11   0   56.86    4.58   1
 -11  11   0  202.97    6.68   1
  -8  12   0   11.18    2.56   1
  -6  12   0   81.31    5.02   1
  -4  12   0   39.09    4.43   1
  -2  12   0  432.87   13.60   1
   0  12   0  527.98   15.14   1
   2  12   0  430.88   13.46   1
   4  12   0   43.85    4.63   1
   6  12   0   92.92    5.07   1
   8  12   0    5.70    2.42   1
   5  13   0  423.62   11.35   1
   3  13   0  124.93    5.55   1
   1  13   0  285.68    8.27   1
  -1  13   0  276.72    8.22   1
  -3  13   0  129.24    5.53   1
  -5  13   0  400.32   10.81   1
   0   0   0     0.0     0.0   0
;
_shelx_hkl_checksum     69896
_shelx_res_file
;
TITL    jp48 in C 2/c
    jp48.res
    created by SHELXL-2019/3 at 13:23:53 on 26-May-2025
CELL   1.54178     21.4463   11.3646   18.0798   90.000  130.696   90.000
ZERR         8      0.0013    0.0003    0.0011    0.000    0.002    0.000
REM Gitterkonstanten aus 25 Reflexen mit 65-70 Grad V=3341.0(3)
REM Brauner Block Psiscan Tmin=0.842,Tmax=0.996
LATT  7
SYMM -X,Y,1/2-Z
SFAC  C   H   N   O   CL
UNIT  136   152  32  8   8
L.S.      4
TEMP -80
FMAP      2
PLAN     -25 .5 -.5
ACTA
CONF
SIZE 0.3 0.45 0.55
BOND $H
WGHT    0.075100    1.363700
FVAR       0.91243
CL1   5    0.499147    0.111061    0.105328    11.00000    0.08344    0.03458 =
         0.05617    0.00725    0.03306    0.00329
C1    1    0.372169    0.492232   -0.072865    11.00000    0.04085    0.03757 =
         0.04417    0.00436    0.02595    0.00167
N2    3    0.309288    0.516155   -0.165334    11.00000    0.04947    0.04518 =
         0.04734    0.00351    0.02261    0.00143
N3    3    0.274393    0.413375   -0.217277    11.00000    0.05111    0.05104 =
         0.04634    0.00130    0.02134   -0.00278
C4    1    0.317379    0.326891   -0.154606    11.00000    0.04421    0.04764 =
         0.04213   -0.00269    0.02538   -0.00648
C5    1    0.310839    0.203127   -0.165249    11.00000    0.05319    0.04697 =
         0.04997   -0.00889    0.03237   -0.01207
AFIX  43
H5    2    0.268361    0.167534   -0.226405    11.00000   -1.20000
AFIX   0
C6    1    0.366822    0.137412   -0.085822    11.00000    0.06079    0.03813 =
         0.05590   -0.00609    0.03731   -0.00974
AFIX  43
H6    2    0.365474    0.053973   -0.089820    11.00000   -1.20000
AFIX   0
C7    1    0.428236    0.195805    0.004513    11.00000    0.05697    0.03522 =
         0.05043    0.00212    0.03423   -0.00233
N8    3    0.436613    0.308812    0.019616    11.00000    0.04695    0.03457 =
         0.04215    0.00346    0.02697    0.00041
N9    3    0.379547    0.372435   -0.062727    11.00000    0.04038    0.03510 =
         0.03979    0.00125    0.02436   -0.00128
C10   1    0.422053    0.581301    0.002756    11.00000    0.04158    0.03383 =
         0.04705    0.00235    0.02898    0.00085
C11   1    0.488760    0.556098    0.099980    11.00000    0.04902    0.03460 =
         0.04769    0.00529    0.02827    0.00350
AFIX  43
H11   2    0.503990    0.476445    0.119914    11.00000   -1.20000
AFIX   0
C12   1    0.533425    0.645309    0.168327    11.00000    0.05009    0.03950 =
         0.04400    0.00169    0.02658    0.00230
AFIX  43
H12   2    0.578976    0.626419    0.234247    11.00000   -1.20000
AFIX   0
C13   1    0.511632    0.761594    0.140483    11.00000    0.04809    0.03696 =
         0.05036   -0.00084    0.03341    0.00080
C14   1    0.445178    0.788133    0.043728    11.00000    0.05312    0.03361 =
         0.05406    0.00517    0.03167    0.00633
AFIX  43
H14   2    0.430003    0.867913    0.024251    11.00000   -1.20000
AFIX   0
C15   1    0.401335    0.700083   -0.023855    11.00000    0.04584    0.03790 =
         0.04721    0.00612    0.02518    0.00467
AFIX  43
H15   2    0.356206    0.719750   -0.089757    11.00000   -1.20000
AFIX   0
O16   4    0.550925    0.855877    0.201413    11.00000    0.05864    0.03719 =
         0.04896   -0.00345    0.03015    0.00047
C17   1    0.619583    0.834846    0.302642    11.00000    0.05403    0.04585 =
         0.04834   -0.00147    0.03309    0.00073
AFIX  23
H17A  2    0.664066    0.793793    0.309993    11.00000   -1.20000
H17B  2    0.602617    0.785342    0.331914    11.00000   -1.20000
AFIX   0
C18   1    0.649014    0.953253    0.352161    11.00000    0.05305    0.04624 =
         0.05143   -0.00344    0.03213   -0.00023
AFIX  23
H18A  2    0.603087    0.994333    0.341648    11.00000   -1.20000
H18B  2    0.665797    1.001365    0.322062    11.00000   -1.20000
AFIX   0
C19   1    0.721293    0.942988    0.461491    11.00000    0.05288    0.04989 =
         0.05209    0.00013    0.03465   -0.00040
AFIX  23
H19A  2    0.702989    0.900642    0.492264    11.00000   -1.20000
H19B  2    0.765200    0.895645    0.471925    11.00000   -1.20000
AFIX   0
C20   1    0.756472    1.061436    0.511142    11.00000    0.05045    0.04955 =
         0.04508    0.00148    0.03045    0.00203
AFIX  23
H20A  2    0.775972    1.102823    0.481346    11.00000   -1.20000
H20B  2    0.712101    1.109480    0.499045    11.00000   -1.20000
AFIX   0
C21   1    0.826972    1.052645    0.620292    11.00000    0.05321    0.05969 =
         0.04660    0.00388    0.02905    0.00499
AFIX  23
H21A  2    0.869662    1.000154    0.632441    11.00000   -1.20000
H21B  2    0.806465    1.015937    0.650538    11.00000   -1.20000
AFIX   0
C22   1    0.866253    1.170361    0.669695    11.00000    0.06384    0.07177 =
         0.04698   -0.00338    0.02554   -0.00482
AFIX 137
H22A  2    0.890830    1.204507    0.644107    11.00000   -1.50000
H22B  2    0.909034    1.158522    0.740232    11.00000   -1.50000
H22C  2    0.824192    1.223861    0.656558    11.00000   -1.50000
AFIX   0
HKLF 4
REM     jp48 in C 2/c
REM wR2 = 0.1237, GooF = S = 1.039, Restrained GooF = 1.039 for all data
REM R1 = 0.0420 for 2806 Fo > 4sig(Fo) and 0.0466 for all 3163 data
REM 209 parameters refined using 0 restraints
END
WGHT      0.0752      1.3580
REM Highest difference peak  0.238,  deepest hole -0.284,  1-sigma level  0.043
Q1    1   0.5457  0.1365  0.1221  11.00000  0.05    0.24
Q2    1   0.4464  0.5648  0.0499  11.00000  0.05    0.20
Q3    1   0.6922  0.9382  0.4081  11.00000  0.05    0.19
Q4    1   0.4702  0.7748  0.0959  11.00000  0.05    0.17
Q5    1   0.3509  0.3422 -0.1077  11.00000  0.05    0.17
Q6    1   0.4857  0.1658  0.1398  11.00000  0.05    0.15
Q7    1   0.4000  0.6353 -0.0069  11.00000  0.05    0.15
Q8    1   0.4037  0.5335 -0.0392  11.00000  0.05    0.15
Q9    1   0.7432  1.0006  0.4871  11.00000  0.05    0.14
Q10   1   0.4727  0.1095 -0.0611  11.00000  0.05    0.14
Q11   1   0.4747  0.3412  0.0857  11.00000  0.05    0.14
Q12   1   0.7877  1.0541  0.5636  11.00000  0.05    0.14
Q13   1   0.3152  0.2664 -0.1653  11.00000  0.05    0.14
Q14   1   0.4273  0.6375 -0.0174  11.00000  0.05    0.13
Q15   1   0.4198  0.2463  0.0124  11.00000  0.05    0.13
Q16   1   0.2805  0.5610 -0.1680  11.00000  0.05    0.13
Q17   1   0.3906  0.4330 -0.0728  11.00000  0.05    0.12
Q18   1   0.2415  0.4116 -0.2755  11.00000  0.05    0.12
Q19   1   0.6323  0.8980  0.3300  11.00000  0.05    0.12
Q20   1   0.3026  0.5834 -0.2069  11.00000  0.05    0.12
Q21   1   0.5483  0.6199  0.2325  11.00000  0.05    0.12
Q22   1   0.3273  0.5027 -0.1113  11.00000  0.05    0.12
Q23   1   0.4079  0.1619 -0.0487  11.00000  0.05    0.12
Q24   1   0.4923  0.6040  0.1388  11.00000  0.05    0.12
Q25   1   0.2837  0.3658 -0.1736  11.00000  0.05    0.12
;
_shelx_res_checksum     45234
data_global
_journal_date_recd_electronic     2025-06-17
_journal_date_accepted     2025-06-23
_journal_name_full     'IUCrData'
_journal_year     2025
_journal_volume     10
_journal_issue      1
_journal_page_first     0
_journal_page_last     0
_journal_paper_category     HO
_journal_paper_doi     10.1107/S2414314625005668
_journal_coeditor_code     BT4176
_publ_contact_author_name     'Heiner Detert'
_publ_contact_author_address
;
University Mainz
Duesbergweg 10-14
55099 Mainz
Germany
;
_publ_contact_author_email     detert@uni-mainz.de
_publ_contact_author_fax            .0000000
_publ_contact_author_phone            .0000000
_publ_section_title
;
6-Chloro-3-[4-(hexyloxy)phenyl]-[1,2,4]triazolo[4,3-<i>b</i>]pyridazine
;
loop_
    _publ_author_name
    _publ_author_address
    'Preis, Jasmin'
;
University Mainz
Duesbergweg 10-14
55099 Mainz
Germany
;
    'Schollmeyer, Dieter'
;
University Mainz
Duesbergweg 10-14
55099 Mainz
Germany
;
    'Detert, Heiner'
;
University Mainz
Duesbergweg 10-14
55099 Mainz
Germany
;
_publ_section_synopsis
;
Molecules of the title compound, C~17~H~19~ClN~4~O, are essentially planar, the
dihedral angles between the planes of the tetraazaindene ring system and the
benzene ring and between the benzene ring and the hexyloxy chain being
1.56(10)\% and 5.02(17)\%, respectively. In the crystal, pairs of molecules
are connected <i>via</i> \p--\p interactions between the phenyl ring and the
triazolopyridazine moiety.
;
