# Supplementary material for: 6-Chloro-3-[4-(hex­yloxy)phen­yl]-[1,2,4]triazolo[4,3-b]pyridazine
Source: IUCrdata. 2025 Jul 11;10(Pt 7):x250566. doi: 10.1107/S2414314625005668 (PMC12326471; doi:10.1107/S2414314625005668)
Supplement: Supplementary file 2 [file x-10-x250566-Isup2.hkl]

data_I                                                                          
_shelx_title '    jp48 in C 2/c'                                                
_shelx_refln_list_code          4                                               
_shelx_F_calc_maximum      346.83                                               
_exptl_crystal_F_000      1392.00                                               
_reflns_d_resolution_high  0.8205                                               
                                                                                
loop_                                                                           
 _space_group_symop_operation_xyz                                               
 'x, y, z'                                                                      
 '-x, y, -z+1/2'                                                                
 'x+1/2, y+1/2, z'                                                              
 '-x+1/2, y+1/2, -z+1/2'                                                        
 '-x, -y, -z'                                                                   
 'x, -y, z-1/2'                                                                 
 '-x+1/2, -y+1/2, -z'                                                           
 'x+1/2, -y+1/2, z-1/2'                                                         
                                                                                
_cell_length_a    21.4463                                                       
_cell_length_b    11.3646                                                       
_cell_length_c    18.0798                                                       
_cell_angle_alpha  90.000                                                       
_cell_angle_beta  130.696                                                       
_cell_angle_gamma  90.000                                                       
                                                                                
_shelx_F_squared_multiplier     1.000                                           
                                                                                
loop_                                                                           
 _refln_index_h                                                                 
 _refln_index_k                                                                 
 _refln_index_l                                                                 
 _refln_F_squared_calc                                                          
 _refln_F_squared_meas                                                          
 _refln_F_squared_sigma                                                         
 _refln_observed_status                                                         
   2   0   0      18483.02      16522.24       980.14 o                         
   4   0   0        569.96        647.66        51.59 o                         
   6   0   0       4279.96       4055.09       231.80 o                         
   8   0   0       2992.06       2900.88       232.82 o                         
  10   0   0        917.51        929.60        80.65 o                         
  12   0   0         24.88         21.14         3.69 o                         
  14   0   0        709.09        687.75        39.69 o                         
  16   0   0       2682.51       2774.37        95.71 o                         
  18   0   0         91.90        104.06         4.59 o                         
   1   1   0        706.91        773.72        24.28 o                         
   3   1   0      17709.29      15119.96      2457.30 o                         
   5   1   0        454.47        372.09        46.91 o                         
   7   1   0       3213.11       3128.43       340.28 o                         
   9   1   0         11.42         10.13         1.93 o                         
  11   1   0         49.72         66.51         3.62 o                         
  13   1   0        680.97        729.80        38.36 o                         
  15   1   0        133.27        139.30         5.85 o                         
  17   1   0         35.54         32.43         3.41 o                         
  19   1   0        527.60        537.51        10.77 o                         
   0   2   0        130.32        135.55         3.57 o                         
   2   2   0      30234.89      28019.77       383.63 o                         
   4   2   0       3485.75       3085.63       409.54 o                         
   6   2   0       3194.89       2904.54       365.69 o                         
   8   2   0       3796.41       3778.46       388.05 o                         
  10   2   0         85.50        103.78         8.73 o                         
  12   2   0        115.03         97.30         8.65 o                         
  14   2   0         71.04         70.39         4.29 o                         
  16   2   0         44.56         42.81         3.84 o                         
  18   2   0         21.57         21.17         2.71 o                         
   1   3   0      11637.21      11380.97       131.10 o                         
   3   3   0       2593.53       2461.32        59.01 o                         
   5   3   0       7196.64       7007.92       499.88 o                         
   7   3   0        442.94        418.49        64.10 o                         
   9   3   0         76.68         63.35        10.17 o                         
  11   3   0        323.29        260.73        27.93 o                         
  13   3   0          1.51          2.55         3.67 o                         
  15   3   0        838.83        847.81        77.01 o                         
  17   3   0        295.41        291.09        17.55 o                         
  19   3   0          1.89          2.47         2.10 o                         
   0   4   0      14704.50      14843.83       155.72 o                         
   2   4   0      11110.28      10689.05       109.46 o                         
   4   4   0       3284.26       3296.32       110.94 o                         
   6   4   0         14.95         29.60         2.32 o                         
   8   4   0       4165.68       4141.60       348.52 o                         
  10   4   0         14.59         11.69         2.42 o                         
  12   4   0         42.37         43.05         6.60 o                         
  14   4   0        101.32        110.95         9.76 o                         
  16   4   0         31.56         33.63         3.62 o                         
  18   4   0        101.69        121.26         5.18 o                         
   1   5   0       4510.90       4324.24        84.46 o                         
   3   5   0        992.59        783.51        10.96 o                         
   5   5   0       2482.01       2376.64       102.34 o                         
   7   5   0       5281.59       5273.59       417.71 o                         
   9   5   0        797.26        720.08        58.83 o                         
  11   5   0        963.84        906.04       219.48 o                         
  13   5   0          3.67          3.14         5.76 o                         
  15   5   0        298.32        281.62        44.16 o                         
  17   5   0         20.50         28.68         2.89 o                         
   0   6   0        935.03       1094.59        20.00 o                         
   2   6   0         54.04         45.95         6.51 o                         
   4   6   0      15065.54      15197.94       756.81 o                         
   6   6   0         44.27         50.57         3.06 o                         
   8   6   0       1926.83       1770.19       122.68 o                         
  10   6   0        627.77        582.01        78.56 o                         
  12   6   0       2485.58       2433.99       284.47 o                         
  14   6   0        691.77        751.49        81.73 o                         
  16   6   0        233.49        209.16        13.37 o                         
   1   7   0        148.77        147.79         4.47 o                         
   3   7   0       1209.47       1266.82        37.51 o                         
   5   7   0        262.78        254.44        11.93 o                         
   7   7   0         39.23         55.53         3.62 o                         
   9   7   0         16.81         25.35        12.38 o                         
  11   7   0         44.05         35.38         6.17 o                         
  13   7   0        808.16        758.09        73.58 o                         
  15   7   0         76.41         87.00        14.44 o                         
  17   7   0         14.27         18.57         2.03 o                         
   0   8   0         90.26         82.58         5.60 o                         
   2   8   0       3327.82       3282.01        80.35 o                         
   4   8   0        355.30        333.73        15.84 o                         
   6   8   0       2882.13       2728.84       174.61 o                         
   8   8   0       2770.36       2729.23       229.18 o                         
  10   8   0        575.10        527.54        52.32 o                         
  12   8   0        405.21        364.91        17.72 o                         
  14   8   0         15.73         17.43         2.78 o                         
  16   8   0         91.35         95.38         4.12 o                         
   1   9   0       3067.96       2857.48        32.22 o                         
   3   9   0       5435.91       5245.13       104.69 o                         
   5   9   0       4402.37       4163.64       315.31 o                         
   7   9   0        845.43        764.72        82.70 o                         
   9   9   0         44.06         53.48         5.19 o                         
  11   9   0       1515.36       1473.13       133.10 o                         
  13   9   0        331.20        347.78        39.34 o                         
  15   9   0         73.23         75.11         4.86 o                         
   0  10   0        437.54        342.75        11.77 o                         
   2  10   0        457.14        419.74        12.22 o                         
   4  10   0         35.31         43.84         4.09 o                         
   6  10   0         78.55         68.24         4.43 o                         
   8  10   0        132.47        105.90        17.27 o                         
  10  10   0        671.72        639.70        76.59 o                         
  12  10   0        156.19        168.42        22.22 o                         
   1  11   0        348.85        342.47         8.30 o                         
   3  11   0        408.65        356.60        17.29 o                         
   5  11   0         45.36         43.23         3.49 o                         
   7  11   0        271.23        247.66        19.88 o                         
   9  11   0         70.74         80.20        10.96 o                         
  11  11   0        236.58        263.11        18.85 o                         
   0  12   0        631.57        634.21        18.19 o                         
   2  12   0        458.60        518.76        11.49 o                         
   4  12   0         49.93         49.85         3.84 o                         
   6  12   0         86.63        105.04         6.97 o                         
   8  12   0          8.79         10.66         3.29 o                         
   1  13   0        333.38        337.83         7.00 o                         
   3  13   0        158.32        152.71         4.71 o                         
   5  13   0        469.79        494.57        13.99 o                         
 -19   1   1        213.62        220.55         8.77 o                         
 -17   1   1        215.22        250.94         9.92 o                         
 -15   1   1         44.90         36.96         4.88 o                         
 -13   1   1        307.11        358.32        11.17 o                         
 -11   1   1        585.39        652.29        16.38 o                         
  -9   1   1       1430.39       1554.35        25.10 o                         
  -7   1   1       6409.21       6485.65        73.07 o                         
  -5   1   1       1525.41       1705.39        22.14 o                         
  -3   1   1       4721.42       4578.02        49.08 o                         
  -1   1   1        703.10        746.27         9.30 o                         
   1   1   1      45391.79      37025.49       446.28 o                         
   3   1   1        173.44        119.84         3.56 o                         
   5   1   1        663.45        594.88        11.82 o                         
   7   1   1         50.92         23.35         3.05 o                         
   9   1   1         18.20         21.09         3.51 o                         
  11   1   1        626.68        554.63        16.56 o                         
  13   1   1       1083.68        985.45        24.34 o                         
  15   1   1        268.89        238.34        10.15 o                         
  17   1   1        536.16        538.30        16.43 o                         
 -20   2   1         51.26         48.97         3.84 o                         
 -18   2   1          0.52          0.38         3.77 o                         
 -16   2   1        313.47        370.65        12.16 o                         
 -14   2   1        523.14        567.18        17.65 o                         
 -12   2   1       2000.49       2102.92        35.54 o                         
 -10   2   1        629.95        657.34        15.65 o                         
  -8   2   1       1519.21       1519.20        23.96 o                         
  -6   2   1       1022.09       1048.86        16.76 o                         
  -4   2   1      52392.60      49533.97       632.49 o                         
  -2   2   1        127.11        125.13         3.66 o                         
   0   2   1       1022.68        966.48        12.94 o                         
   2   2   1      10138.09       9137.98        96.37 o                         
   4   2   1       9445.57       7313.73        80.44 o                         
   6   2   1       1804.18       1363.81        22.19 o                         
   8   2   1       2101.64       1921.66        30.82 o                         
  10   2   1       4788.50       4526.72        61.57 o                         
  12   2   1        199.77        184.31         8.58 o                         
  14   2   1         34.83         38.59         5.20 o                         
  16   2   1        484.90        498.14        13.93 o                         
  18   2   1         52.51         60.37         5.09 o                         
 -19   3   1         16.78         16.14         3.40 o                         
 -17   3   1         10.96         13.86         4.14 o                         
 -15   3   1        376.80        354.62        11.81 o                         
 -13   3   1          9.50         19.04         3.78 o                         
 -11   3   1       5640.64       6004.27        75.77 o                         
  -9   3   1       2093.71       2383.77        35.21 o                         
  -7   3   1         10.63         11.47         2.39 o                         
  -5   3   1       1628.36       1725.78        23.98 o                         
  -3   3   1       2686.49       2555.22        31.18 o                         
  -1   3   1       1625.07       1446.62        19.21 o                         
   1   3   1         43.34         38.34         2.25 o                         
   3   3   1       3537.75       3326.90        40.19 o                         
   5   3   1       8177.23       7795.81        87.68 o                         
   7   3   1       4808.36       4114.61        53.35 o                         
   9   3   1       1030.36       1015.50        21.78 o                         
  11   3   1       2351.38       1882.68        34.69 o                         
  13   3   1          9.60          8.26         4.70 o                         
  15   3   1       1370.45       1258.69        28.48 o                         
  17   3   1        260.54        233.79         8.85 o                         
 -18   4   1        259.09        272.46         9.32 o                         
 -16   4   1        427.87        466.50        13.48 o                         
 -14   4   1         19.05         15.36         4.07 o                         
 -12   4   1         66.85         66.56         5.32 o                         
 -10   4   1         12.16          9.03         3.74 o                         
  -8   4   1       5989.55       6710.36        79.69 o                         
  -6   4   1         66.15         61.08         3.65 o                         
  -4   4   1      10314.36      11034.98       118.87 o                         
  -2   4   1       2262.05       2257.12        29.33 o                         
   0   4   1       9293.94       8655.59        93.83 o                         
   2   4   1       2947.96       2917.51        36.79 o                         
   4   4   1       2399.30       2659.11        35.72 o                         
   6   4   1       1269.53       1429.00        24.49 o                         
   8   4   1        163.49        105.69         5.84 o                         
  10   4   1        528.02        416.32        12.07 o                         
  12   4   1        193.55        169.39         8.42 o                         
  14   4   1        830.69        704.42        20.77 o                         
  16   4   1          0.89          3.53         3.57 o                         
  18   4   1          2.57          1.78         3.09 o                         
 -19   5   1         84.47         78.91         4.60 o                         
 -17   5   1         24.89         26.62         4.72 o                         
 -15   5   1        309.40        315.65        11.08 o                         
 -13   5   1        290.48        325.85        11.38 o                         
 -11   5   1        397.84        442.48        12.11 o                         
  -9   5   1       2316.71       2549.61        39.26 o                         
  -7   5   1       2964.15       3094.16        43.03 o                         
  -5   5   1        656.06        668.72        14.59 o                         
  -3   5   1      10844.80      11457.68       124.58 o                         
  -1   5   1        934.41       1118.10        18.68 o                         
   1   5   1       5040.45       5322.43        62.62 o                         
   3   5   1        881.42        857.68        16.77 o                         
   5   5   1        319.99        303.47         8.46 o                         
   7   5   1        401.20        344.67         9.84 o                         
   9   5   1       1319.35       1089.78        24.10 o                         
  11   5   1          0.58          0.91         4.54 o                         
  13   5   1       3092.70       2688.26        45.75 o                         
  15   5   1          9.50          2.41         4.94 o                         
  17   5   1         51.53         44.06         4.35 o                         
 -18   6   1          2.47         -1.69         3.34 o                         
 -16   6   1         24.56         29.00         4.37 o                         
 -14   6   1         16.65         25.69         4.48 o                         
 -12   6   1        755.98        843.40        21.99 o                         
 -10   6   1        575.08        579.26        17.12 o                         
  -8   6   1       1079.11       1051.54        22.26 o                         
  -6   6   1       5663.16       5897.79        72.84 o                         
  -4   6   1         38.90         25.79         3.34 o                         
  -2   6   1         52.74         26.65         2.99 o                         
   0   6   1       9683.17      10086.01       112.72 o                         
   2   6   1         15.35         10.79         2.98 o                         
   4   6   1       1037.13       1059.18        20.95 o                         
   6   6   1        695.36        649.67        16.92 o                         
   8   6   1         43.18         31.52         4.61 o                         
  10   6   1        731.65        560.72        17.69 o                         
  12   6   1       2247.59       1703.50        33.95 o                         
  14   6   1         62.26         54.23         5.27 o                         
  16   6   1         98.78         76.26         5.26 o                         
 -17   7   1         15.17         17.12         3.12 o                         
 -15   7   1        201.30        208.94         9.03 o                         
 -13   7   1        128.78        154.88         7.81 o                         
 -11   7   1       2745.08       2765.87        45.78 o                         
  -9   7   1       1000.80        923.74        22.44 o                         
  -7   7   1        372.33        340.61        10.51 o                         
  -5   7   1         49.25         32.76         3.92 o                         
  -3   7   1        271.26        155.58         6.57 o                         
  -1   7   1        840.35        698.62        16.58 o                         
   1   7   1       1325.16       1296.46        24.17 o                         
   3   7   1       1290.62       1176.54        23.29 o                         
   5   7   1       1445.18       1359.42        26.65 o                         
   7   7   1       1828.48       1578.56        30.67 o                         
   9   7   1        137.61        117.69         7.32 o                         
  11   7   1        286.47        230.87        10.05 o                         
  13   7   1          0.57         -4.30         4.98 o                         
  15   7   1          8.97          2.61         3.16 o                         
 -16   8   1        102.61        122.33         5.98 o                         
 -14   8   1        493.87        519.84        16.42 o                         
 -12   8   1        103.04        120.10         7.28 o                         
 -10   8   1         15.80         15.26         4.50 o                         
  -8   8   1        117.38        118.53         7.03 o                         
  -6   8   1         79.09        104.67         6.61 o                         
  -4   8   1          4.23          2.56         3.59 o                         
  -2   8   1        634.53        598.74        16.61 o                         
   0   8   1       2436.41       2360.89        38.11 o                         
   2   8   1        515.42        474.92        14.73 o                         
   4   8   1         15.60         18.56         4.40 o                         
   6   8   1        223.01        172.90         8.54 o                         
   8   8   1        599.16        493.62        13.89 o                         
  10   8   1          2.00          5.44         3.92 o                         
  12   8   1        110.57         78.40         6.04 o                         
  14   8   1          3.73          3.20         3.38 o                         
 -15   9   1          4.91          4.02         3.06 o                         
 -13   9   1         10.06          9.13         3.69 o                         
 -11   9   1       1215.53       1271.12        27.78 o                         
  -9   9   1        391.02        379.75        12.30 o                         
  -7   9   1       1298.50       1312.77        28.37 o                         
  -5   9   1        165.80        149.91         7.87 o                         
  -3   9   1          2.34         11.11         3.72 o                         
  -1   9   1        585.80        539.75        16.74 o                         
   1   9   1       1195.19       1067.32        24.64 o                         
   3   9   1       2649.78       2280.25        39.33 o                         
   5   9   1        931.98        847.85        22.01 o                         
   7   9   1          1.41          8.54         4.00 o                         
   9   9   1         89.99         80.58         6.20 o                         
  11   9   1          1.08          3.47         4.48 o                         
  13   9   1          0.82          0.00         3.54 o                         
 -14  10   1         21.05         29.83         3.21 o                         
 -12  10   1          2.10         -1.30         3.75 o                         
 -10  10   1         22.30         20.37         4.40 o                         
  -8  10   1        792.12        769.58        20.74 o                         
  -6  10   1        169.75        144.30         7.78 o                         
  -4  10   1        772.72        792.20        21.43 o                         
  -2  10   1        282.49        251.24         9.90 o                         
   0  10   1          2.22          0.46         4.90 o                         
   2  10   1        622.46        548.71        14.87 o                         
   4  10   1        208.34        218.73         9.31 o                         
   6  10   1         50.02         43.58         5.08 o                         
   8  10   1        485.54        463.29        13.07 o                         
  10  10   1          0.53         -1.02         3.29 o                         
  12  10   1          1.65          2.05         3.90 o                         
 -11  11   1        114.26        137.38         6.38 o                         
  -9  11   1        112.91        116.38         6.80 o                         
  -7  11   1         69.11         82.58         5.99 o                         
  -5  11   1        620.54        618.06        18.58 o                         
  -3  11   1       1434.02       1241.63        27.70 o                         
  -1  11   1       1287.48       1148.88        26.28 o                         
   1  11   1       1145.22       1160.61        26.52 o                         
   3  11   1        287.62        285.31        10.38 o                         
   5  11   1        758.40        657.32        18.65 o                         
   7  11   1        315.31        278.81         9.74 o                         
   9  11   1        349.45        311.41         9.49 o                         
  11  11   1         71.85         80.00         4.32 o                         
 -10  12   1          5.68          2.87         2.50 o                         
  -8  12   1          5.41          1.25         3.64 o                         
  -6  12   1        217.73        231.42         8.78 o                         
  -4  12   1         10.28          7.29         3.41 o                         
  -2  12   1        268.53        284.36        10.04 o                         
   0  12   1        447.84        400.17        11.95 o                         
   2  12   1        162.85        141.20         7.28 o                         
   4  12   1        216.38        234.51         8.88 o                         
   6  12   1          8.27          4.07         3.36 o                         
   8  12   1        348.66        389.12        11.70 o                         
  -7  13   1         94.44        102.75         5.02 o                         
  -5  13   1        159.83        173.74         6.77 o                         
  -3  13   1         69.98         86.87         5.36 o                         
  -1  13   1        140.07        145.57         6.50 o                         
   1  13   1        345.00        357.44        10.16 o                         
   3  13   1         28.00         33.55         4.10 o                         
   5  13   1          0.18         -3.20         3.20 o                         
 -20   0   2        377.15        411.45        11.77 o                         
 -18   0   2        201.71        191.77         9.26 o                         
 -16   0   2        282.00        239.42        10.21 o                         
 -14   0   2          1.78         -1.21         3.50 o                         
 -12   0   2       6361.03       7190.71        87.84 o                         
 -10   0   2        756.12        806.11        16.90 o                         
  -8   0   2        413.53        384.19         9.60 o                         
  -6   0   2       7511.32       7895.76        85.20 o                         
  -4   0   2        839.84        931.07        12.77 o                         
  -2   0   2      21978.04      19604.60       255.51 o                         
   0   0   2      27133.06      20538.78       280.23 o                         
   2   0   2       2043.36       2169.17        26.27 o                         
   4   0   2         71.15         90.62         3.52 o                         
   6   0   2      17900.39      19931.49       210.14 o                         
   8   0   2        815.56        828.30        18.15 o                         
  10   0   2        174.49        174.46         7.75 o                         
  12   0   2         11.32          4.50         5.80 o                         
  14   0   2       1906.28       1949.02        37.03 o                         
  16   0   2        178.61        196.89         8.90 o                         
  18   0   2         17.52         13.08         3.35 o                         
 -21   1   2         51.43         49.35         4.19 o                         
 -19   1   2         51.85         49.79         5.11 o                         
 -17   1   2         25.40         36.88         4.92 o                         
 -15   1   2          0.44          2.73         4.17 o                         
 -13   1   2        479.58        506.39        15.59 o                         
 -11   1   2        586.76        719.41        16.79 o                         
  -9   1   2        730.65        723.80        14.89 o                         
  -7   1   2         10.74         15.38         1.81 o                         
  -5   1   2      24489.63      26022.86       383.03 o                         
  -3   1   2          2.84          0.34         1.18 o                         
  -1   1   2      20678.75      20154.60       272.05 o                         
   1   1   2       1092.32       1104.49        14.79 o                         
   3   1   2        190.92        213.40         6.17 o                         
   5   1   2       5806.49       5450.20        63.84 o                         
   7   1   2       1032.98       1054.87        20.26 o                         
   9   1   2        238.57        208.37         7.93 o                         
  11   1   2        325.38        387.90        12.26 o                         
  13   1   2         17.41         23.27         4.71 o                         
  15   1   2         44.29         44.53         5.39 o                         
  17   1   2         22.57         19.64         4.13 o                         
 -20   2   2        145.47        135.59         6.68 o                         
 -18   2   2         67.74         72.32         6.11 o                         
 -16   2   2          0.08          3.74         4.47 o                         
 -14   2   2       1881.14       2011.87        36.14 o                         
 -12   2   2        792.58        965.97        21.24 o                         
 -10   2   2        252.45        267.51         7.89 o                         
  -8   2   2       1007.01       1209.71        19.98 o                         
  -6   2   2         20.78         30.38         2.26 o                         
  -4   2   2       6733.09       6917.46        74.29 o                         
  -2   2   2       7961.65       8062.32        84.76 o                         
   0   2   2        392.04        366.95         7.14 o                         
   2   2   2       1257.26       1094.52        16.14 o                         
   4   2   2         17.15         26.07         2.43 o                         
   6   2   2       3371.12       2920.18        40.11 o                         
   8   2   2       6084.93       5427.42        69.27 o                         
  10   2   2          0.25          2.47         4.17 o                         
  12   2   2        160.61        172.26         8.48 o                         
  14   2   2        388.46        375.66        12.60 o                         
  16   2   2         34.27         41.78         4.60 o                         
 -19   3   2        386.87        411.91        11.95 o                         
 -17   3   2          9.53         11.33         4.22 o                         
 -15   3   2        147.05        153.32         8.01 o                         
 -13   3   2        161.56        186.32         8.22 o                         
 -11   3   2        154.52        189.57         7.34 o                         
  -9   3   2          0.18          2.85         2.95 o                         
  -7   3   2       2669.04       2814.04        36.80 o                         
  -5   3   2        465.10        510.71        10.34 o                         
  -3   3   2        552.37        667.88        11.45 o                         
  -1   3   2       1647.19       1723.76        22.47 o                         
   1   3   2       2847.23       2841.75        34.63 o                         
   3   3   2        424.63        322.26         8.49 o                         
   5   3   2       1511.03       1325.34        22.37 o                         
   7   3   2       1221.52        981.10        20.42 o                         
   9   3   2         59.58         55.90         5.14 o                         
  11   3   2         24.75         20.44         4.68 o                         
  13   3   2       1519.92       1395.50        31.00 o                         
  15   3   2          0.04          1.67         5.17 o                         
  17   3   2        186.99        187.87         7.46 o                         
 -20   4   2          0.79          3.92         2.58 o                         
 -18   4   2        178.17        227.00         8.90 o                         
 -16   4   2         71.52         88.86         6.41 o                         
 -14   4   2         14.61         13.17         3.90 o                         
 -12   4   2          3.32          6.02         3.45 o                         
 -10   4   2       2437.74       2568.53        38.79 o                         
  -8   4   2       1713.42       1768.92        27.90 o                         
  -6   4   2       3013.74       3163.87        40.83 o                         
  -4   4   2        830.71        838.88        14.83 o                         
  -2   4   2        231.42        245.42         6.89 o                         
   0   4   2        305.68        346.98         8.52 o                         
   2   4   2       4005.53       4273.63        51.44 o                         
   4   4   2       1184.74       1267.73        21.79 o                         
   6   4   2        975.40        830.78        18.20 o                         
   8   4   2         21.11         21.49         3.44 o                         
  10   4   2        501.48        426.32        12.62 o                         
  12   4   2        804.91        767.96        21.95 o                         
  14   4   2         32.58         27.70         4.88 o                         
  16   4   2        240.38        253.06         9.06 o                         
 -19   5   2         15.94         17.08         3.35 o                         
 -17   5   2         10.35         13.08         4.06 o                         
 -15   5   2        318.70        380.85        12.24 o                         
 -13   5   2          3.16         12.46         3.84 o                         
 -11   5   2         43.00         48.11         4.95 o                         
  -9   5   2       1373.40       1510.11        27.27 o                         
  -7   5   2        695.93        889.95        18.22 o                         
  -5   5   2          2.35          2.49         2.17 o                         
  -3   5   2        217.27        227.87         6.43 o                         
  -1   5   2       1181.00       1218.76        20.08 o                         
   1   5   2          6.49          4.38         2.40 o                         
   3   5   2        773.96        895.38        17.66 o                         
   5   5   2       1102.59       1060.04        21.27 o                         
   7   5   2         86.07         70.04         4.98 o                         
   9   5   2       1482.66       1142.64        25.89 o                         
  11   5   2          2.99          7.93         5.17 o                         
  13   5   2          6.59          1.36         5.27 o                         
  15   5   2         10.65         20.48         3.80 o                         
 -18   6   2         77.58         70.75         5.24 o                         
 -16   6   2         96.99        122.88         7.22 o                         
 -14   6   2          0.02          0.00         4.36 o                         
 -12   6   2         77.64         76.19         6.11 o                         
 -10   6   2        354.30        371.22        11.05 o                         
  -8   6   2        622.25        842.41        19.52 o                         
  -6   6   2        579.35        563.11        14.51 o                         
  -4   6   2       1334.26       1441.37        24.66 o                         
  -2   6   2        895.11       1024.81        19.39 o                         
   0   6   2       3279.96       3380.92        45.18 o                         
   2   6   2       1312.98       1660.46        27.57 o                         
   4   6   2         32.96         76.50         4.82 o                         
   6   6   2        963.13        882.72        20.67 o                         
   8   6   2        115.95        109.77         6.86 o                         
  10   6   2         56.63         54.49         5.79 o                         
  12   6   2        224.08        188.66         8.83 o                         
  14   6   2        152.63        147.03         7.14 o                         
  16   6   2          2.59          2.95         3.70 o                         
 -17   7   2        819.96        881.65        20.71 o                         
 -15   7   2         55.59         64.46         5.45 o                         
 -13   7   2        212.19        241.26         9.81 o                         
 -11   7   2        110.25        111.75         6.91 o                         
  -9   7   2         18.07         19.50         3.98 o                         
  -7   7   2        118.89        143.06         6.69 o                         
  -5   7   2        462.91        506.39        14.57 o                         
  -3   7   2          4.83          8.90         2.85 o                         
  -1   7   2        415.37        440.17        12.96 o                         
   1   7   2        237.51        269.37         8.59 o                         
   3   7   2         24.05         26.94         3.58 o                         
   5   7   2        117.11        132.91         6.74 o                         
   7   7   2        444.56        390.68        12.07 o                         
   9   7   2         55.36         46.44         5.44 o                         
  11   7   2       2297.37       1709.23        33.73 o                         
  13   7   2        348.71        270.67         9.60 o                         
  15   7   2         75.78         70.07         4.50 o                         
 -16   8   2        147.35        143.59         7.00 o                         
 -14   8   2         96.44        130.01         7.23 o                         
 -12   8   2        507.32        543.35        14.69 o                         
 -10   8   2       2141.55       2131.28        38.61 o                         
  -8   8   2       4408.34       4599.76        64.70 o                         
  -6   8   2       1616.54       1600.56        30.69 o                         
  -4   8   2        344.53        304.95         9.90 o                         
  -2   8   2        967.15       1001.06        22.19 o                         
   0   8   2       1250.10       1140.26        24.13 o                         
   2   8   2       4744.73       4092.44        57.74 o                         
   4   8   2       1265.85       1227.42        26.34 o                         
   6   8   2       2115.28       1741.51        33.60 o                         
   8   8   2        239.43        227.70         9.92 o                         
  10   8   2        231.29        216.04         9.48 o                         
  12   8   2         85.35         76.12         5.65 o                         
  14   8   2          1.52          2.68         3.42 o                         
 -15   9   2         59.40         59.74         4.73 o                         
 -13   9   2         82.71         98.97         6.63 o                         
 -11   9   2         20.30         22.82         4.58 o                         
  -9   9   2        162.19        175.49         8.70 o                         
  -7   9   2          0.86         -4.38         4.96 o                         
  -5   9   2         81.54         93.90         6.70 o                         
  -3   9   2        125.29        121.91         7.26 o                         
  -1   9   2        122.25        117.61         6.93 o                         
   1   9   2        566.29        592.81        18.01 o                         
   3   9   2       1295.40       1279.37        27.86 o                         
   5   9   2         71.47         66.43         5.99 o                         
   7   9   2          4.00          3.64         4.01 o                         
   9   9   2          0.88          6.76         3.96 o                         
  11   9   2          9.99          4.88         3.66 o                         
  13   9   2         17.00         16.67         3.23 o                         
 -14  10   2         60.80         65.49         4.77 o                         
 -12  10   2         14.03         27.27         4.28 o                         
 -10  10   2        109.07        118.89         6.92 o                         
  -8  10   2        578.79        578.33        15.29 o                         
  -6  10   2        646.56        593.68        18.57 o                         
  -4  10   2       2373.11       2223.45        39.62 o                         
  -2  10   2       4297.15       4045.21        59.69 o                         
   0  10   2       1532.53       1310.30        28.64 o                         
   2  10   2       1577.69       1398.59        29.78 o                         
   4  10   2        339.54        301.55        10.85 o                         
   6  10   2          1.34          3.09         4.22 o                         
   8  10   2         12.08          3.57         5.01 o                         
  10  10   2          3.56         11.27         3.21 o                         
  12  10   2         17.50         19.72         3.18 o                         
 -13  11   2         48.62         48.66         3.95 o                         
 -11  11   2         50.81         52.28         4.88 o                         
  -9  11   2         14.89         23.74         4.20 o                         
  -7  11   2          3.26         -1.23         4.29 o                         
  -5  11   2        279.02        258.75        10.27 o                         
  -3  11   2          4.15          2.73         5.21 o                         
  -1  11   2        158.34        155.95         7.96 o                         
   1  11   2         60.94         54.51         5.63 o                         
   3  11   2          0.47          1.31         3.46 o                         
   5  11   2        169.17        137.08         7.23 o                         
   7  11   2        124.86        116.98         6.71 o                         
   9  11   2         13.44         19.09         3.23 o                         
 -10  12   2         57.96         85.66         5.01 o                         
  -8  12   2          0.14          1.65         3.77 o                         
  -6  12   2        365.14        341.79        10.62 o                         
  -4  12   2         22.52         21.29         4.53 o                         
  -2  12   2         10.15          6.17         3.34 o                         
   0  12   2        685.90        671.90        18.61 o                         
   2  12   2         11.04         12.95         3.71 o                         
   4  12   2         18.28         23.11         4.35 o                         
   6  12   2         48.70         47.76         4.55 o                         
   8  12   2        157.56        192.76         6.34 o                         
  -7  13   2         12.16         18.69         3.06 o                         
  -5  13   2          0.43          3.12         3.24 o                         
  -3  13   2         29.50         34.71         3.95 o                         
  -1  13   2         87.01        110.85         5.81 o                         
   1  13   2         23.83         20.52         3.60 o                         
   3  13   2        121.43        127.65         5.67 o                         
   5  13   2          2.05          5.26         2.33 o                         
 -21   1   3        143.90        136.64         6.63 o                         
 -19   1   3        324.26        331.23        11.30 o                         
 -17   1   3        117.93        125.81         7.57 o                         
 -15   1   3          8.16         10.83         3.74 o                         
 -13   1   3          3.69          9.48         2.82 o                         
 -11   1   3        123.05        177.38         6.40 o                         
  -9   1   3        275.66        261.90         8.28 o                         
  -7   1   3      13361.29      14391.29       151.28 o                         
  -5   1   3        876.45        816.40        12.52 o                         
  -3   1   3       3455.12       3531.49        39.11 o                         
  -1   1   3       3100.42       3234.89        36.38 o                         
   1   1   3      15105.79      14379.07       262.64 o                         
   3   1   3       3157.16       3282.83        40.58 o                         
   5   1   3       2270.42       2336.29        33.17 o                         
   7   1   3       1788.98       1911.08        31.16 o                         
   9   1   3         58.32         45.03         4.68 o                         
  11   1   3       1199.40       1238.12        27.69 o                         
  13   1   3        611.24        608.06        18.91 o                         
  15   1   3         15.58         13.87         4.18 o                         
  17   1   3          0.22          2.07         4.24 o                         
 -20   2   3         11.54         13.51         3.32 o                         
 -18   2   3        113.31        125.65         7.60 o                         
 -16   2   3       1722.57       1806.77        35.21 o                         
 -14   2   3        898.96        995.60        23.23 o                         
 -12   2   3       1217.01       1287.25        24.62 o                         
 -10   2   3       3991.35       4107.29        52.50 o                         
  -8   2   3       5818.51       6001.37        69.02 o                         
  -6   2   3        326.11        340.02         7.94 o                         
  -4   2   3       2764.24       2936.54        34.44 o                         
  -2   2   3      78492.56      72636.61       856.46 o                         
   0   2   3       4645.46       4490.44        50.44 o                         
   2   2   3       6172.10       5826.50        65.49 o                         
   4   2   3       4263.80       3513.59        44.61 o                         
   6   2   3       9756.88       8634.60       100.11 o                         
   8   2   3       2280.26       2227.89        37.02 o                         
  10   2   3       1338.30       1272.67        27.90 o                         
  12   2   3          5.72          2.88         5.89 o                         
  14   2   3         66.77         58.32         6.28 o                         
  16   2   3        137.63        159.33         7.65 o                         
 -21   3   3        450.86        490.28        13.91 o                         
 -19   3   3          9.09          4.32         5.18 o                         
 -17   3   3        711.60        744.50        21.20 o                         
 -15   3   3        199.38        240.03         9.49 o                         
 -13   3   3       2803.44       3072.07        46.70 o                         
 -11   3   3       3839.77       4402.02        57.75 o                         
  -9   3   3       2134.35       2246.56        32.60 o                         
  -7   3   3         15.05         20.62         2.19 o                         
  -5   3   3       2522.84       2404.42        30.74 o                         
  -3   3   3       5065.15       5127.36        57.53 o                         
  -1   3   3       3635.93       3657.33        42.82 o                         
   1   3   3       1586.61       1381.03        20.37 o                         
   3   3   3      11062.92      11993.80       129.79 o                         
   5   3   3      14704.46      14746.25       160.40 o                         
   7   3   3         96.54         43.57         4.26 o                         
   9   3   3        189.76        180.73         8.23 o                         
  11   3   3         19.68         15.20         5.06 o                         
  13   3   3         11.05         17.39         4.19 o                         
  15   3   3         67.98         90.37         6.21 o                         
 -20   4   3        273.33        293.70         9.31 o                         
 -18   4   3         28.73         16.84         4.66 o                         
 -16   4   3        375.91        446.09        13.32 o                         
 -14   4   3         83.87         85.14         6.23 o                         
 -12   4   3        360.68        397.99        11.32 o                         
 -10   4   3        400.94        456.39        13.21 o                         
  -8   4   3       2967.18       3212.77        42.88 o                         
  -6   4   3       6285.42       6587.24        75.41 o                         
  -4   4   3       2771.39       3004.02        37.92 o                         
  -2   4   3      12567.47      13779.33       146.05 o                         
   0   4   3          6.12         23.89         2.25 o                         
   2   4   3      13311.02      13998.37       150.35 o                         
   4   4   3          9.12         12.37         3.03 o                         
   6   4   3         52.44         44.25         4.06 o                         
   8   4   3          9.29          3.68         4.85 o                         
  10   4   3       1519.88       1191.91        27.48 o                         
  12   4   3        782.40        697.93        20.60 o                         
  14   4   3        120.11        119.22         6.79 o                         
  16   4   3         18.73         24.77         3.89 o                         
 -19   5   3       1157.21       1219.17        25.44 o                         
 -17   5   3          0.24         -0.42         4.34 o                         
 -15   5   3        675.72        676.09        19.87 o                         
 -13   5   3        220.90        199.51         8.76 o                         
 -11   5   3        324.97        368.38        10.82 o                         
  -9   5   3        425.46        482.82        13.86 o                         
  -7   5   3       1154.61       1277.88        22.62 o                         
  -5   5   3       1724.15       1944.38        28.95 o                         
  -3   5   3       8522.92       9614.92       106.46 o                         
  -1   5   3       1245.88       1250.94        20.96 o                         
   1   5   3       5470.64       5997.10        70.99 o                         
   3   5   3       5352.84       5496.44        67.57 o                         
   5   5   3       1143.82       1145.88        22.99 o                         
   7   5   3        894.94        789.27        20.01 o                         
   9   5   3        944.06        857.74        22.27 o                         
  11   5   3          2.38         10.47         4.56 o                         
  13   5   3        170.08        133.80         7.70 o                         
  15   5   3          4.28          0.00         4.17 o                         
 -18   6   3        755.10        842.13        20.61 o                         
 -16   6   3        207.44        212.95         9.27 o                         
 -14   6   3         19.75         28.46         4.64 o                         
 -12   6   3        341.11        312.23        10.80 o                         
 -10   6   3        968.97       1156.33        24.47 o                         
  -8   6   3        138.71        159.46         6.95 o                         
  -6   6   3       7477.31       7791.04        91.69 o                         
  -4   6   3        367.93        314.95         8.50 o                         
  -2   6   3        587.86        581.25        13.91 o                         
   0   6   3      10679.33      11263.76       125.85 o                         
   2   6   3       4971.73       4777.55        61.33 o                         
   4   6   3       1681.45       1645.05        29.37 o                         
   6   6   3        756.85        683.19        18.47 o                         
   8   6   3        115.81        103.54         7.23 o                         
  10   6   3          3.00          2.34         5.36 o                         
  12   6   3         19.83         23.62         4.97 o                         
  14   6   3         61.00         60.08         4.89 o                         
 -19   7   3          0.25          3.46         2.44 o                         
 -17   7   3        132.16        128.85         6.80 o                         
 -15   7   3         12.26         10.88         4.56 o                         
 -13   7   3       1468.89       1570.47        32.06 o                         
 -11   7   3       1211.56       1259.91        27.48 o                         
  -9   7   3        903.38        888.84        21.44 o                         
  -7   7   3       1400.94       1513.51        28.22 o                         
  -5   7   3       1241.12       1102.34        22.50 o                         
  -3   7   3        929.93        721.15        17.20 o                         
  -1   7   3        921.06        814.87        18.52 o                         
   1   7   3       1750.55       1563.76        28.22 o                         
   3   7   3       4169.85       3467.86        50.43 o                         
   5   7   3       6698.36       5976.63        78.25 o                         
   7   7   3        538.89        482.54        13.65 o                         
   9   7   3        712.78        593.22        15.71 o                         
  11   7   3          2.61          4.23         4.92 o                         
  13   7   3        154.98        150.26         6.83 o                         
 -18   8   3         38.36         31.72         3.54 o                         
 -16   8   3          3.80          6.67         3.53 o                         
 -14   8   3        408.16        498.52        13.83 o                         
 -12   8   3        154.65        171.22         8.84 o                         
 -10   8   3         18.96         35.78         5.41 o                         
  -8   8   3        174.63        155.88         7.54 o                         
  -6   8   3       2469.38       2503.63        40.86 o                         
  -4   8   3       1056.05        964.10        22.08 o                         
  -2   8   3         58.32         56.44         4.73 o                         
   0   8   3         25.92         35.65         4.37 o                         
   2   8   3        394.35        372.11        11.47 o                         
   4   8   3          6.93          2.62         4.67 o                         
   6   8   3        606.59        518.56        14.28 o                         
   8   8   3       1379.59       1172.01        26.87 o                         
  10   8   3        431.76        415.84        12.28 o                         
  12   8   3        388.88        368.54        10.65 o                         
 -17   9   3          4.92          9.69         2.44 o                         
 -15   9   3         25.92         35.06         4.67 o                         
 -13   9   3         27.50         22.45         4.53 o                         
 -11   9   3        379.02        411.39        12.79 o                         
  -9   9   3       2171.53       2270.02        40.55 o                         
  -7   9   3       1001.72       1015.03        24.68 o                         
  -5   9   3        683.17        644.37        18.70 o                         
  -3   9   3          2.93          2.16         4.95 o                         
  -1   9   3         51.39         59.34         5.62 o                         
   1   9   3       1292.80       1103.13        25.43 o                         
   3   9   3       1211.71       1195.96        26.65 o                         
   5   9   3       1618.29       1486.66        30.76 o                         
   7   9   3          0.65          4.14         4.06 o                         
   9   9   3         13.19         15.96         4.01 o                         
  11   9   3          2.88          0.60         3.76 o                         
 -14  10   3        217.21        235.66         8.43 o                         
 -12  10   3         19.07         23.58         4.31 o                         
 -10  10   3        221.96        237.07         9.48 o                         
  -8  10   3        459.21        463.16        13.44 o                         
  -6  10   3         20.39         36.53         5.14 o                         
  -4  10   3        376.36        393.61        12.41 o                         
  -2  10   3        479.24        455.40        13.49 o                         
   0  10   3        570.79        450.41        13.49 o                         
   2  10   3       1401.12       1173.84        26.69 o                         
   4  10   3        130.65        147.03         7.58 o                         
   6  10   3         65.64         47.16         5.50 o                         
   8  10   3        127.51        134.71         6.80 o                         
  10  10   3          9.60         10.83         3.10 o                         
 -13  11   3        203.74        220.47         7.51 o                         
 -11  11   3        541.99        540.13        15.98 o                         
  -9  11   3        310.00        336.70        10.98 o                         
  -7  11   3       1549.28       1673.25        32.94 o                         
  -5  11   3       2114.48       2002.19        37.02 o                         
  -3  11   3       2179.37       2021.19        37.23 o                         
  -1  11   3       1100.04       1152.11        26.34 o                         
   1  11   3        258.61        283.28         9.97 o                         
   3  11   3        507.46        453.88        13.02 o                         
   5  11   3        541.97        557.43        16.35 o                         
   7  11   3         29.66         21.06         3.75 o                         
   9  11   3        424.67        435.07        11.87 o                         
 -10  12   3        216.71        267.78         8.66 o                         
  -8  12   3        185.48        200.68         7.88 o                         
  -6  12   3        505.19        491.35        15.45 o                         
  -4  12   3        391.14        418.36        12.01 o                         
  -2  12   3         96.09         97.85         6.21 o                         
   0  12   3        498.02        486.69        12.91 o                         
   2  12   3         69.10         60.22         5.05 o                         
   4  12   3         21.36         27.76         3.74 o                         
   6  12   3        336.75        402.38        11.78 o                         
  -7  13   3        334.42        366.58        11.42 o                         
  -5  13   3        148.00        170.46         6.83 o                         
  -3  13   3        140.67        155.80         6.82 o                         
  -1  13   3        383.94        379.37        10.39 o                         
   1  13   3        183.17        172.06         6.80 o                         
   3  13   3          0.91         -2.87         2.91 o                         
 -22   0   4        808.86        814.29        18.68 o                         
 -20   0   4         51.41         65.53         5.26 o                         
 -18   0   4         15.74         24.19         4.32 o                         
 -16   0   4        196.33        244.58         9.45 o                         
 -14   0   4        147.21        139.82         6.74 o                         
 -12   0   4        617.40        655.92        15.74 o                         
 -10   0   4        355.71        343.51        10.07 o                         
  -8   0   4      20580.96      19892.66       366.14 o                         
  -4   0   4       3128.15       2772.64        32.23 o                         
  -2   0   4        187.47        207.11         5.25 o                         
   0   0   4       6219.69       5406.33        60.11 o                         
   2   0   4      12289.45      12120.67       129.42 o                         
   4   0   4        110.94         82.16         4.25 o                         
   6   0   4        290.27        291.67         8.46 o                         
   8   0   4       2750.30       2836.30        43.41 o                         
  10   0   4       5598.97       5630.94        75.62 o                         
  12   0   4         95.89         89.54         6.86 o                         
  14   0   4         81.80         81.81         6.28 o                         
  16   0   4        264.94        245.33         8.36 o                         
 -21   1   4         14.48         18.07         4.10 o                         
 -19   1   4        135.68        154.98         7.95 o                         
 -17   1   4         92.71         86.14         6.20 o                         
 -15   1   4         12.83         13.77         3.59 o                         
 -13   1   4        746.54        777.75        18.31 o                         
 -11   1   4        113.78        117.80         5.36 o                         
  -9   1   4       4732.59       4704.56        56.11 o                         
  -7   1   4        774.26        923.70        15.01 o                         
  -5   1   4        757.44        957.27        14.20 o                         
  -3   1   4      15616.14      15474.89       259.61 o                         
  -1   1   4        341.58        304.15         6.86 o                         
   1   1   4       3401.14       3223.91        39.20 o                         
   3   1   4        135.22         99.47         4.44 o                         
   5   1   4        257.76        437.13        12.01 o                         
   7   1   4       1497.20       1468.27        26.99 o                         
   9   1   4        380.58        354.54        11.41 o                         
  11   1   4          5.58          2.43         4.41 o                         
  13   1   4       1645.79       1561.30        31.41 o                         
  15   1   4         85.69         88.30         6.13 o                         
 -22   2   4         10.52         11.34         2.82 o                         
 -20   2   4         37.47         41.81         4.80 o                         
 -18   2   4         34.06         32.12         4.44 o                         
 -16   2   4         63.64         63.89         5.67 o                         
 -14   2   4       1188.55       1279.92        26.07 o                         
 -12   2   4        527.73        559.52        14.68 o                         
 -10   2   4        403.76        381.40        10.65 o                         
  -8   2   4      11091.40      11918.50       128.04 o                         
  -6   2   4          1.74         14.15         1.96 o                         
  -4   2   4      19393.44      19844.72       326.71 o                         
  -2   2   4       4321.54       4428.50        49.93 o                         
   0   2   4       4988.84       5059.16        57.33 o                         
   2   2   4       5771.90       6187.35        70.50 o                         
   4   2   4         52.36         43.18         3.92 o                         
   6   2   4        318.32        206.10         7.93 o                         
   8   2   4         49.43         42.31         5.33 o                         
  10   2   4        143.62        128.16         7.50 o                         
  12   2   4         19.90          5.50         6.05 o                         
  14   2   4         50.68         49.35         5.20 o                         
  16   2   4          9.63          9.49         3.87 o                         
 -21   3   4        243.04        257.48         8.65 o                         
 -19   3   4          3.94          2.89         4.44 o                         
 -17   3   4         59.97         59.74         5.50 o                         
 -15   3   4         24.53         23.96         4.79 o                         
 -13   3   4        198.80        182.27         7.83 o                         
 -11   3   4       1443.24       1401.00        24.88 o                         
  -9   3   4        973.49        913.98        17.33 o                         
  -7   3   4       4771.97       4798.68        56.49 o                         
  -5   3   4       6886.52       7089.07        78.26 o                         
  -3   3   4       1982.48       1968.26        25.98 o                         
  -1   3   4       7047.17       7452.82        81.95 o                         
   1   3   4        217.20        231.06         6.17 o                         
   3   3   4         77.82         81.90         4.44 o                         
   5   3   4        580.06        474.57        13.23 o                         
   7   3   4          1.56          9.87         4.00 o                         
   9   3   4       1487.69       1310.88        28.19 o                         
  11   3   4        673.47        626.44        19.36 o                         
  13   3   4         13.96         15.32         4.64 o                         
  15   3   4         95.14         86.85         5.85 o                         
 -20   4   4          0.47         -0.32         3.76 o                         
 -18   4   4         62.81         76.14         5.67 o                         
 -16   4   4          1.39         -0.88         4.25 o                         
 -14   4   4        817.09        867.00        21.65 o                         
 -12   4   4         12.21         14.32         3.27 o                         
 -10   4   4         38.59         26.79         3.39 o                         
  -8   4   4       5206.27       5082.07        61.65 o                         
  -6   4   4       8075.75       8178.89        91.31 o                         
  -4   4   4       6898.23       7029.70        78.92 o                         
  -2   4   4       3528.06       3678.30        45.06 o                         
   0   4   4         88.02        208.20         6.03 o                         
   2   4   4       6522.00       6440.43        75.51 o                         
   4   4   4          8.67          8.54         2.79 o                         
   6   4   4          8.69         22.53         3.51 o                         
   8   4   4        253.02        223.40         9.37 o                         
  10   4   4        151.30        111.43         7.64 o                         
  12   4   4        307.99        269.69        10.47 o                         
  14   4   4         23.13         19.83         4.23 o                         
 -21   5   4         15.37         22.47         3.05 o                         
 -19   5   4         25.65         24.80         4.26 o                         
 -17   5   4        165.29        187.21         8.67 o                         
 -15   5   4        220.35        243.99         9.66 o                         
 -13   5   4       1732.02       1835.60        33.57 o                         
 -11   5   4        238.59        220.97         8.01 o                         
  -9   5   4        294.88        257.39         8.04 o                         
  -7   5   4       1896.24       1798.14        28.17 o                         
  -5   5   4       2074.90       1985.31        29.42 o                         
  -3   5   4        440.77        349.85        10.02 o                         
  -1   5   4       3273.81       3233.62        42.55 o                         
   1   5   4       5757.33       5854.66        70.46 o                         
   3   5   4        710.76        610.95        15.14 o                         
   5   5   4       1851.27       1742.56        30.74 o                         
   7   5   4         47.40         39.38         4.92 o                         
   9   5   4        871.76        661.15        19.34 o                         
  11   5   4         67.40         66.68         5.72 o                         
  13   5   4        110.80        101.57         6.39 o                         
  15   5   4        194.46        193.72         6.97 o                         
 -20   6   4        288.55        322.52         9.13 o                         
 -18   6   4        829.38        910.54        22.08 o                         
 -16   6   4        205.58        209.25         9.31 o                         
 -14   6   4        460.12        479.93        13.63 o                         
 -12   6   4         30.15         44.08         4.86 o                         
 -10   6   4       5385.14       5645.76        72.91 o                         
  -8   6   4          5.66         16.66         3.04 o                         
  -6   6   4        662.15        795.86        17.51 o                         
  -4   6   4        217.23        210.53         7.10 o                         
  -2   6   4      14212.63      14945.58       162.80 o                         
   0   6   4         11.92         20.13         3.29 o                         
   2   6   4       3056.36       2775.95        41.12 o                         
   4   6   4        713.97        696.59        17.73 o                         
   6   6   4       4487.21       4217.89        59.96 o                         
   8   6   4        822.35        851.54        22.43 o                         
  10   6   4        453.69        348.24        11.86 o                         
  12   6   4        309.58        270.94         9.73 o                         
  14   6   4         11.80         13.09         3.46 o                         
 -19   7   4        302.38        298.80         9.09 o                         
 -17   7   4         20.01         21.00         3.59 o                         
 -15   7   4          7.73          8.92         4.43 o                         
 -13   7   4         12.36         25.51         4.77 o                         
 -11   7   4         51.23         64.22         5.49 o                         
  -9   7   4        665.94        639.55        17.59 o                         
  -7   7   4         17.36         30.57         4.12 o                         
  -5   7   4        201.15        214.23         7.76 o                         
  -3   7   4        855.18        945.37        20.20 o                         
  -1   7   4        571.57        581.01        15.70 o                         
   1   7   4         82.02        100.53         5.98 o                         
   3   7   4          7.11         24.13         3.77 o                         
   5   7   4         70.36         55.46         4.70 o                         
   7   7   4       1397.46       1249.74        27.58 o                         
   9   7   4        197.34        186.14         8.43 o                         
  11   7   4         76.19         79.63         5.59 o                         
  13   7   4         86.12         68.00         4.92 o                         
 -18   8   4        229.28        246.40         7.96 o                         
 -16   8   4        250.37        261.76         9.55 o                         
 -14   8   4       1018.64       1087.88        25.63 o                         
 -12   8   4        590.22        566.65        15.23 o                         
 -10   8   4          6.06         10.99         4.25 o                         
  -8   8   4       1614.88       1563.82        30.73 o                         
  -6   8   4        249.52        263.94         9.56 o                         
  -4   8   4       2994.47       2903.54        44.66 o                         
  -2   8   4        615.74        674.27        17.93 o                         
   0   8   4       4838.48       4507.07        62.26 o                         
   2   8   4       3601.32       3485.25        52.14 o                         
   4   8   4        451.50        414.69        12.53 o                         
   6   8   4        578.27        476.77        13.43 o                         
   8   8   4        115.55        128.67         7.50 o                         
  10   8   4        322.20        290.46         9.65 o                         
  12   8   4         13.20          9.01         2.86 o                         
 -17   9   4        486.58        549.20        14.69 o                         
 -15   9   4         11.62          9.95         3.75 o                         
 -13   9   4        178.61        194.47         8.59 o                         
 -11   9   4       1919.62       1998.86        36.97 o                         
  -9   9   4       2743.65       2778.53        45.95 o                         
  -7   9   4       1289.45       1256.57        27.57 o                         
  -5   9   4       2171.93       2130.16        37.86 o                         
  -3   9   4       4416.64       4568.90        64.30 o                         
  -1   9   4       4399.89       4141.46        59.75 o                         
   1   9   4        976.10        858.11        21.98 o                         
   3   9   4        130.37        129.54         7.52 o                         
   5   9   4       2174.04       1980.63        36.62 o                         
   7   9   4        608.06        546.44        16.90 o                         
   9   9   4        196.96        180.83         7.63 o                         
  11   9   4        219.81        224.34         7.03 o                         
 -16  10   4        114.13        126.49         5.50 o                         
 -14  10   4        192.46        178.83         7.52 o                         
 -12  10   4         53.91         48.29         5.21 o                         
 -10  10   4          4.08         13.31         4.07 o                         
  -8  10   4        379.19        384.23        12.53 o                         
  -6  10   4        105.27         94.09         6.76 o                         
  -4  10   4        153.45        191.27         8.90 o                         
  -2  10   4          4.04          5.20         3.88 o                         
   0  10   4        259.97        254.79        10.09 o                         
   2  10   4         87.18         69.89         5.47 o                         
   4  10   4       1256.72       1092.42        25.12 o                         
   6  10   4        316.58        278.89         9.75 o                         
   8  10   4        279.87        315.47         9.44 o                         
  10  10   4        247.55        280.73         7.83 o                         
 -13  11   4        116.80        115.87         5.83 o                         
 -11  11   4         29.23         36.36         4.47 o                         
  -9  11   4        229.49        249.42         9.75 o                         
  -7  11   4        457.27        484.20        13.61 o                         
  -5  11   4        202.43        189.15         9.07 o                         
  -3  11   4        319.86        271.72        10.38 o                         
  -1  11   4         13.74         10.59         3.39 o                         
   1  11   4        307.45        250.09         9.90 o                         
   3  11   4        111.78         93.03         6.09 o                         
   5  11   4        299.98        280.46         9.47 o                         
   7  11   4        104.28        114.19         5.68 o                         
 -12  12   4         13.64         14.56         2.79 o                         
 -10  12   4         17.73         21.39         3.44 o                         
  -8  12   4        274.99        280.55         9.47 o                         
  -6  12   4        407.50        408.37        11.70 o                         
  -4  12   4        287.93        314.89        10.49 o                         
  -2  12   4         33.69         31.51         4.80 o                         
   0  12   4        134.33        160.32         7.22 o                         
   2  12   4         14.72         15.92         3.56 o                         
   4  12   4          4.70         11.39         3.42 o                         
   6  12   4         42.67         40.71         3.60 o                         
  -7  13   4        185.13        224.74         7.52 o                         
  -5  13   4        150.28        134.59         6.10 o                         
  -3  13   4         98.99         83.03         5.13 o                         
  -1  13   4        504.39        523.16        13.91 o                         
   1  13   4        167.40        155.65         5.86 o                         
 -23   1   5         13.90         14.65         2.95 o                         
 -21   1   5        111.27         92.23         6.01 o                         
 -19   1   5         51.73         70.89         5.80 o                         
 -17   1   5         47.17         47.72         5.17 o                         
 -15   1   5        267.31        289.45         9.77 o                         
 -13   1   5       1074.92       1047.76        21.53 o                         
 -11   1   5        359.08        398.57        11.38 o                         
  -9   1   5       1064.14       1076.14        18.26 o                         
  -7   1   5       4891.34       5097.11        58.11 o                         
  -5   1   5      37008.12      36425.43       514.72 o                         
  -3   1   5        143.96        153.57         4.14 o                         
  -1   1   5       1662.70       1676.63        23.16 o                         
   1   1   5          1.60         15.26         2.21 o                         
   3   1   5        468.15        502.23        12.68 o                         
   5   1   5       1144.23       1220.37        22.98 o                         
   7   1   5       1546.47       1611.40        29.86 o                         
   9   1   5        117.09        111.13         6.95 o                         
  11   1   5       1605.04       1556.53        31.77 o                         
  13   1   5         27.51         21.33         4.92 o                         
  15   1   5         11.12          9.45         3.72 o                         
 -22   2   5         57.88         69.13         4.78 o                         
 -20   2   5         48.72         64.97         5.85 o                         
 -18   2   5        194.24        230.69         9.74 o                         
 -16   2   5          0.35         13.08         3.94 o                         
 -14   2   5         19.78         16.56         4.29 o                         
 -12   2   5          3.76          6.37         2.64 o                         
 -10   2   5       7090.96       7924.22        90.31 o                         
  -8   2   5       1066.26       1085.02        17.99 o                         
  -6   2   5       3025.65       3207.24        38.99 o                         
  -4   2   5       1549.55       1489.68        20.79 o                         
  -2   2   5       3880.01       4257.82        49.49 o                         
   0   2   5         99.97        119.54         4.24 o                         
   2   2   5       1203.67       1467.01        23.50 o                         
   4   2   5       6235.85       6764.22        80.61 o                         
   6   2   5          0.54          8.52         4.06 o                         
   8   2   5        347.76        368.31        11.66 o                         
  10   2   5       1289.62       1240.34        27.87 o                         
  12   2   5         82.66        101.59         7.00 o                         
  14   2   5         40.19         43.40         5.08 o                         
 -21   3   5        279.98        283.29         9.38 o                         
 -19   3   5          0.19         -4.44         4.44 o                         
 -17   3   5       1159.91       1259.90        27.99 o                         
 -15   3   5         65.53         77.47         5.61 o                         
 -13   3   5        352.58        390.98        10.83 o                         
 -11   3   5        103.85        116.59         5.42 o                         
  -9   3   5        191.29        175.39         6.04 o                         
  -7   3   5         11.74          9.38         2.11 o                         
  -5   3   5        301.22        299.05         7.99 o                         
  -3   3   5        946.89        975.02        16.16 o                         
  -1   3   5       4585.52       5144.53        60.04 o                         
   1   3   5       1918.91       2043.26        29.57 o                         
   3   3   5       3759.91       4158.56        53.54 o                         
   5   3   5       3341.28       3302.69        47.19 o                         
   7   3   5        136.54        106.65         6.63 o                         
   9   3   5       2380.96       2026.42        37.72 o                         
  11   3   5        340.61        327.69        11.54 o                         
  13   3   5         55.31         40.53         5.56 o                         
 -22   4   5         93.54        109.59         5.19 o                         
 -20   4   5         15.95         11.41         3.88 o                         
 -18   4   5         69.28         75.75         6.02 o                         
 -16   4   5         19.43         15.99         4.04 o                         
 -14   4   5       1335.65       1455.16        28.82 o                         
 -12   4   5         34.56         34.98         3.83 o                         
 -10   4   5       3475.31       3682.53        49.24 o                         
  -8   4   5        330.77        381.15        10.65 o                         
  -6   4   5       2398.17       2559.44        34.65 o                         
  -4   4   5        721.15        774.70        14.87 o                         
  -2   4   5       3647.49       4525.46        54.68 o                         
   0   4   5       3088.82       3836.88        48.71 o                         
   2   4   5         67.17         54.35         4.19 o                         
   4   4   5        242.89        230.41         7.88 o                         
   6   4   5        862.60        852.51        20.98 o                         
   8   4   5       1545.70       1370.34        29.08 o                         
  10   4   5         19.81         23.60         4.55 o                         
  12   4   5         26.74         22.23         4.25 o                         
  14   4   5         37.75         35.83         4.71 o                         
 -21   5   5         73.40         83.28         5.13 o                         
 -19   5   5         54.14         58.68         5.27 o                         
 -17   5   5         73.51         70.70         6.03 o                         
 -15   5   5        444.63        445.81        12.85 o                         
 -13   5   5        762.53        790.09        20.05 o                         
 -11   5   5        200.75        231.15         8.31 o                         
  -9   5   5       4894.57       5228.40        65.65 o                         
  -7   5   5         25.06         34.20         3.36 o                         
  -5   5   5       6741.16       7487.85        86.32 o                         
  -3   5   5        894.41       1003.90        18.75 o                         
  -1   5   5        117.94        134.46         5.74 o                         
   1   5   5        149.61        155.84         6.15 o                         
   3   5   5       1182.97       1124.32        22.76 o                         
   5   5   5         24.84         24.72         4.23 o                         
   7   5   5       4977.77       4628.33        65.24 o                         
   9   5   5          0.83         -0.44         4.54 o                         
  11   5   5        166.15        141.27         7.56 o                         
  13   5   5         12.91         12.07         3.80 o                         
 -20   6   5         57.39         52.16         4.60 o                         
 -18   6   5        480.27        503.30        13.79 o                         
 -16   6   5         54.14         64.66         5.74 o                         
 -14   6   5         31.78         26.44         4.92 o                         
 -12   6   5       1226.08       1303.67        27.15 o                         
 -10   6   5         61.29         49.30         4.65 o                         
  -8   6   5        181.45        236.50         7.94 o                         
  -6   6   5       2830.97       3025.46        42.89 o                         
  -4   6   5        402.22        403.43        12.04 o                         
  -2   6   5        205.14        227.65         7.76 o                         
   0   6   5        211.91        191.96         7.36 o                         
   2   6   5        309.67        339.90        10.21 o                         
   4   6   5        707.61        740.81        19.15 o                         
   6   6   5       3299.85       2821.44        45.78 o                         
   8   6   5         34.77         50.51         5.71 o                         
  10   6   5        145.60        127.68         7.06 o                         
  12   6   5          3.42          4.96         3.21 o                         
 -19   7   5         11.04         13.57         3.78 o                         
 -17   7   5        625.66        674.96        19.20 o                         
 -15   7   5         37.20         42.80         5.30 o                         
 -13   7   5          3.44          0.46         5.00 o                         
 -11   7   5        186.79        185.00         8.52 o                         
  -9   7   5         28.73         43.92         4.85 o                         
  -7   7   5         71.75         68.02         4.60 o                         
  -5   7   5        182.81        206.59         7.78 o                         
  -3   7   5        213.86        219.36         7.81 o                         
  -1   7   5        242.96        260.86         8.79 o                         
   1   7   5        376.87        381.46        11.22 o                         
   3   7   5        982.65        979.92        22.88 o                         
   5   7   5        865.18        843.56        22.01 o                         
   7   7   5         80.17         67.80         6.08 o                         
   9   7   5         38.20         33.38         4.62 o                         
  11   7   5        110.92         86.76         5.75 o                         
 -18   8   5          3.23          9.29         3.08 o                         
 -16   8   5         51.93         46.75         5.01 o                         
 -14   8   5          3.61          1.80         5.13 o                         
 -12   8   5        114.80        129.75         7.48 o                         
 -10   8   5         81.30         87.03         6.04 o                         
  -8   8   5        122.87        131.89         7.41 o                         
  -6   8   5        806.42        779.92        20.01 o                         
  -4   8   5       1228.58       1099.39        24.18 o                         
  -2   8   5         58.02         53.00         5.51 o                         
   0   8   5         24.91         22.80         4.40 o                         
   2   8   5        263.36        231.99         9.67 o                         
   4   8   5        153.50        108.41         6.94 o                         
   6   8   5        354.35        257.91         9.91 o                         
   8   8   5         13.47         22.68         4.05 o                         
  10   8   5         37.94         42.91         4.14 o                         
 -17   9   5        545.58        613.73        16.00 o                         
 -15   9   5         42.08         42.43         4.65 o                         
 -13   9   5        762.65        807.43        21.92 o                         
 -11   9   5        182.00        178.29         8.20 o                         
  -9   9   5         29.15         38.55         5.09 o                         
  -7   9   5        253.31        250.99         9.91 o                         
  -5   9   5        743.18        783.48        20.71 o                         
  -3   9   5       1760.18       1624.04        32.19 o                         
  -1   9   5        969.81       1005.05        24.10 o                         
   1   9   5         91.47         91.12         6.62 o                         
   3   9   5        152.48        132.24         7.75 o                         
   5   9   5          3.74         -5.15         5.15 o                         
   7   9   5          8.81          0.00         4.36 o                         
   9   9   5          0.04         -0.56         3.45 o                         
 -16  10   5          0.03         -0.96         2.98 o                         
 -14  10   5        242.12        241.03         9.13 o                         
 -12  10   5          3.08          8.82         3.53 o                         
 -10  10   5        807.21        853.92        22.50 o                         
  -8  10   5         45.08         44.94         5.60 o                         
  -6  10   5         53.52         42.69         6.09 o                         
  -4  10   5        284.05        278.83        10.63 o                         
  -2  10   5         16.91         20.48         4.86 o                         
   0  10   5        221.30        201.72         8.77 o                         
   2  10   5        428.63        475.99        13.33 o                         
   4  10   5          6.54          4.12         4.59 o                         
   6  10   5          3.49          9.66         3.05 o                         
   8  10   5          0.46         -2.03         2.52 o                         
 -15  11   5          1.52          4.80         2.13 o                         
 -13  11   5          0.28         -3.42         3.57 o                         
 -11  11   5         99.92        106.57         6.50 o                         
  -9  11   5        341.60        318.50        10.77 o                         
  -7  11   5        175.83        160.38         8.14 o                         
  -5  11   5        205.07        242.11         9.73 o                         
  -3  11   5         19.02         32.10         4.32 o                         
  -1  11   5        324.86        276.49        10.04 o                         
   1  11   5        121.47        107.25         6.80 o                         
   3  11   5        216.12        201.72         8.36 o                         
   5  11   5         34.08         31.29         4.28 o                         
   7  11   5         94.58        104.88         5.23 o                         
 -12  12   5         27.16         35.18         3.48 o                         
 -10  12   5         32.26         28.84         3.83 o                         
  -8  12   5         38.04         39.42         4.24 o                         
  -6  12   5        121.09        107.59         6.25 o                         
  -4  12   5         10.29         16.95         3.58 o                         
  -2  12   5         34.11         50.55         4.64 o                         
   0  12   5         16.70         16.25         3.76 o                         
   2  12   5        186.29        190.19         7.50 o                         
   4  12   5         43.15         40.55         4.02 o                         
  -9  13   5          8.49          8.59         2.65 o                         
  -7  13   5         44.65         54.97         4.16 o                         
  -5  13   5        142.60        136.52         6.02 o                         
  -3  13   5          0.36          4.48         2.92 o                         
  -1  13   5         16.66         17.72         3.33 o                         
   1  13   5         39.31         38.38         3.53 o                         
 -22   0   6         95.03         93.51         5.68 o                         
 -20   0   6         15.53         11.86         3.95 o                         
 -18   0   6       2242.61       2368.52        41.63 o                         
 -16   0   6        383.21        392.89        11.78 o                         
 -14   0   6        610.29        568.20        15.66 o                         
 -12   0   6        881.15       1084.63        20.78 o                         
 -10   0   6         33.18         43.93         3.57 o                         
  -8   0   6      41938.29      40898.54       611.12 o                         
  -6   0   6      16161.87      15146.30       297.81 o                         
  -4   0   6       3446.12       3468.19        41.53 o                         
  -2   0   6       1292.40       1234.25        19.10 o                         
   0   0   6      18114.88      18194.18       192.04 o                         
   2   0   6       6306.68       6633.81        78.28 o                         
   4   0   6         60.32         55.90         4.30 o                         
   6   0   6        586.39        559.06        16.07 o                         
   8   0   6       5611.97       6305.44        82.65 o                         
  10   0   6        444.82        499.33        13.96 o                         
  12   0   6          1.23          1.49         5.14 o                         
  14   0   6        262.44        262.12         8.42 o                         
 -23   1   6          4.38          7.12         2.88 o                         
 -21   1   6          0.12          6.10         3.62 o                         
 -19   1   6        225.94        235.03         9.60 o                         
 -17   1   6         71.69         87.80         6.31 o                         
 -15   1   6        241.47        245.16         9.03 o                         
 -13   1   6         66.34         72.89         4.84 o                         
 -11   1   6       8593.21       9363.39       105.59 o                         
  -9   1   6          6.95         12.97         2.37 o                         
  -7   1   6       4730.36       5082.79        58.61 o                         
  -5   1   6       1659.69       1631.81        22.75 o                         
  -3   1   6        159.07        119.81         4.10 o                         
  -1   1   6      11291.05      11676.82       125.95 o                         
   1   1   6        775.68        948.42        18.08 o                         
   3   1   6       1625.39       1445.18        25.55 o                         
   5   1   6       1685.84       1868.72        32.11 o                         
   7   1   6         51.53         64.64         6.01 o                         
   9   1   6          6.73          2.70         6.43 o                         
  11   1   6          3.32          0.84         6.11 o                         
  13   1   6          3.55          1.24         5.13 o                         
 -22   2   6          0.01          0.43         3.14 o                         
 -20   2   6        493.17        513.87        13.91 o                         
 -18   2   6        127.38        138.09         7.87 o                         
 -16   2   6        214.53        217.92         9.05 o                         
 -14   2   6        311.56        298.50         9.61 o                         
 -12   2   6          1.95         -1.13         3.39 o                         
 -10   2   6       1292.73       1389.50        23.06 o                         
  -8   2   6       1820.97       1973.38        27.94 o                         
  -6   2   6        222.13        227.53         6.91 o                         
  -4   2   6        216.50        245.25         7.09 o                         
  -2   2   6        398.61        388.37         9.48 o                         
   0   2   6       5603.67       6399.45        74.21 o                         
   2   2   6      10401.20      12152.28       134.49 o                         
   4   2   6         14.34         49.67         4.37 o                         
   6   2   6        276.32        266.94         9.87 o                         
   8   2   6        834.69        757.09        21.18 o                         
  10   2   6         72.53         78.35         6.53 o                         
  12   2   6         22.92         18.50         5.32 o                         
  14   2   6          0.21          8.23         3.82 o                         
 -23   3   6         17.65         19.26         3.16 o                         
 -21   3   6         78.32         84.95         5.83 o                         
 -19   3   6         25.89         26.75         5.09 o                         
 -17   3   6         10.15         19.52         4.71 o                         
 -15   3   6         20.77         20.84         4.13 o                         
 -13   3   6       1105.43       1128.61        23.15 o                         
 -11   3   6          6.39          9.30         3.02 o                         
  -9   3   6        913.20        987.21        18.46 o                         
  -7   3   6        708.16        680.17        13.85 o                         
  -5   3   6       1466.79       1607.75        23.87 o                         
  -3   3   6       2083.26       2099.47        29.36 o                         
  -1   3   6       4051.06       4206.14        52.04 o                         
   1   3   6       3038.80       3265.03        43.94 o                         
   3   3   6         13.86         14.47         2.98 o                         
   5   3   6        357.85        367.77        10.64 o                         
   7   3   6       4164.12       3449.89        52.86 o                         
   9   3   6          2.60          1.44         4.91 o                         
  11   3   6        308.71        272.86        10.39 o                         
  13   3   6          6.06          5.00         4.46 o                         
 -22   4   6         11.68         10.68         3.32 o                         
 -20   4   6          5.56         -3.45         4.04 o                         
 -18   4   6         20.69          4.59         4.59 o                         
 -16   4   6        956.05        951.80        23.71 o                         
 -14   4   6        465.77        438.45        12.22 o                         
 -12   4   6       2281.31       2303.76        36.53 o                         
 -10   4   6       1552.17       1586.18        26.80 o                         
  -8   4   6       1002.33       1016.57        19.17 o                         
  -6   4   6         40.33         56.18         3.74 o                         
  -4   4   6        382.76        455.16        11.36 o                         
  -2   4   6         20.35         44.92         3.76 o                         
   0   4   6       3911.03       4141.94        53.22 o                         
   2   4   6        345.62        430.89        12.62 o                         
   4   4   6       1507.85       1415.47        27.21 o                         
   6   4   6       2760.32       2670.91        43.59 o                         
   8   4   6        309.50        239.36         9.89 o                         
  10   4   6        841.24        705.88        20.14 o                         
  12   4   6         19.87         18.65         4.46 o                         
 -21   5   6         81.02        100.12         5.87 o                         
 -19   5   6          0.22          3.34         4.38 o                         
 -17   5   6          1.86         -4.08         4.08 o                         
 -15   5   6        831.59        866.96        22.15 o                         
 -13   5   6        660.10        657.83        18.04 o                         
 -11   5   6        234.11        227.00         8.22 o                         
  -9   5   6        659.39        692.39        16.37 o                         
  -7   5   6       1977.84       2060.40        31.65 o                         
  -5   5   6        389.24        360.07        10.91 o                         
  -3   5   6         41.96         26.37         3.38 o                         
  -1   5   6       2869.07       2996.49        42.19 o                         
   1   5   6        786.60        683.82        16.90 o                         
   3   5   6       3973.70       3723.73        53.07 o                         
   5   5   6         94.56         94.74         6.56 o                         
   7   5   6        460.67        460.21        13.55 o                         
   9   5   6        187.30        171.89         8.01 o                         
  11   5   6         82.05         76.86         5.47 o                         
  13   5   6        192.53        210.59         7.10 o                         
 -20   6   6         11.00         13.93         3.76 o                         
 -18   6   6          2.61          1.71         4.62 o                         
 -16   6   6        208.16        209.44         9.29 o                         
 -14   6   6        145.36        155.17         8.08 o                         
 -12   6   6          4.74         -4.46         4.46 o                         
 -10   6   6        729.67        792.20        19.42 o                         
  -8   6   6        312.91        384.73        10.39 o                         
  -6   6   6       2977.54       3102.05        44.28 o                         
  -4   6   6       2419.46       2991.87        42.93 o                         
  -2   6   6         86.08         72.80         4.88 o                         
   0   6   6       2282.61       2249.23        36.23 o                         
   2   6   6        549.66        567.14        16.29 o                         
   4   6   6          1.49          4.26         4.97 o                         
   6   6   6        535.05        538.83        16.80 o                         
   8   6   6        157.85        117.68         7.05 o                         
  10   6   6         70.83         71.86         5.56 o                         
  12   6   6          1.62         -1.12         3.78 o                         
 -19   7   6         54.45         73.15         5.27 o                         
 -17   7   6         47.25         36.20         5.39 o                         
 -15   7   6          0.49          3.69         3.96 o                         
 -13   7   6         57.94         81.20         6.16 o                         
 -11   7   6        265.90        267.65         9.85 o                         
  -9   7   6         37.37         38.33         4.32 o                         
  -7   7   6        222.88        222.62         8.35 o                         
  -5   7   6        280.69        303.58         9.44 o                         
  -3   7   6          8.22          7.57         3.50 o                         
  -1   7   6         50.20         45.45         4.68 o                         
   1   7   6        518.66        518.89        16.26 o                         
   3   7   6          7.24          9.33         3.87 o                         
   5   7   6       4308.41       3686.22        55.65 o                         
   7   7   6        585.53        504.91        13.87 o                         
   9   7   6         65.17         58.52         5.00 o                         
  11   7   6          6.64          7.83         3.02 o                         
 -18   8   6         67.96         86.87         5.31 o                         
 -16   8   6       1377.70       1366.44        28.53 o                         
 -14   8   6       1899.52       1908.77        36.17 o                         
 -12   8   6        857.41        866.66        22.62 o                         
 -10   8   6        128.76        121.49         7.01 o                         
  -8   8   6       1210.57       1192.20        26.17 o                         
  -6   8   6        553.90        540.21        16.47 o                         
  -4   8   6       2414.23       2384.78        39.76 o                         
  -2   8   6        142.60        136.67         7.09 o                         
   0   8   6       4322.87       3958.19        57.60 o                         
   2   8   6        416.77        436.37        12.92 o                         
   4   8   6        162.22        153.56         8.13 o                         
   6   8   6         14.89          7.93         3.84 o                         
   8   8   6         45.00         33.25         4.79 o                         
  10   8   6          2.53          2.26         2.41 o                         
 -17   9   6         29.94         31.16         4.20 o                         
 -15   9   6          5.66          1.59         5.12 o                         
 -13   9   6        127.60        113.40         7.75 o                         
 -11   9   6        199.37        221.73         9.61 o                         
  -9   9   6        489.78        521.17        14.34 o                         
  -7   9   6        617.59        619.10        18.61 o                         
  -5   9   6       1499.44       1640.98        32.44 o                         
  -3   9   6       2651.49       2815.09        46.05 o                         
  -1   9   6        472.32        450.09        13.13 o                         
   1   9   6        122.06        120.38         7.24 o                         
   3   9   6        287.89        319.29        10.87 o                         
   5   9   6        192.05        201.91         8.71 o                         
   7   9   6        147.28        156.11         7.18 o                         
   9   9   6         35.32         35.47         3.52 o                         
 -16  10   6         47.12         51.24         4.34 o                         
 -14  10   6        154.09        154.51         7.17 o                         
 -12  10   6        202.18        189.93         8.62 o                         
 -10  10   6        930.62        891.01        22.75 o                         
  -8  10   6       4222.68       4149.68        61.24 o                         
  -6  10   6       1514.94       1578.12        31.96 o                         
  -4  10   6       1824.77       1858.02        35.36 o                         
  -2  10   6        394.30        403.34        12.42 o                         
   0  10   6         37.10         32.71         4.74 o                         
   2  10   6         42.16         36.11         4.35 o                         
   4  10   6         65.39         50.14         4.92 o                         
   6  10   6         15.94         11.35         3.66 o                         
 -15  11   6         16.07         20.64         3.39 o                         
 -13  11   6          5.58          9.25         3.02 o                         
 -11  11   6        229.77        236.30         9.07 o                         
  -9  11   6         13.44         17.90         4.20 o                         
  -7  11   6         54.41         50.94         5.48 o                         
  -5  11   6         96.47         91.74         6.67 o                         
  -3  11   6          7.10          4.68         4.98 o                         
  -1  11   6        266.26        230.37         9.19 o                         
   1  11   6        206.05        195.03         8.02 o                         
   3  11   6         46.88         56.73         4.50 o                         
   5  11   6         72.23         68.74         4.55 o                         
 -12  12   6        120.75        126.91         5.87 o                         
 -10  12   6         72.81         65.55         5.27 o                         
  -8  12   6         58.37         63.66         5.01 o                         
  -6  12   6        666.05        719.34        18.65 o                         
  -4  12   6         40.49         59.65         4.72 o                         
  -2  12   6          1.96         -3.64         3.64 o                         
   0  12   6        127.16        141.75         6.55 o                         
   2  12   6        287.20        331.89         9.12 o                         
  -7  13   6        201.66        226.86         7.41 o                         
  -5  13   6        125.91        135.33         5.69 o                         
  -3  13   6        280.85        292.44         8.29 o                         
  -1  13   6         25.38         26.97         3.17 o                         
 -23   1   7          3.81          6.19         3.06 o                         
 -21   1   7         25.45         26.05         3.98 o                         
 -19   1   7         32.78         34.68         4.85 o                         
 -17   1   7         38.33         42.50         4.90 o                         
 -15   1   7         73.28         83.21         5.29 o                         
 -13   1   7       2321.84       2537.71        38.22 o                         
 -11   1   7        840.20        792.56        16.60 o                         
  -9   1   7        478.43        456.67        11.23 o                         
  -7   1   7       2401.12       2674.04        34.93 o                         
  -5   1   7       7258.82       7098.35        79.62 o                         
  -3   1   7       2021.10       2117.67        29.55 o                         
  -1   1   7       2468.57       2523.96        35.11 o                         
   1   1   7       3630.80       3748.03        49.90 o                         
   3   1   7        565.30        467.61        14.11 o                         
   5   1   7       2639.85       2577.15        41.90 o                         
   7   1   7       1005.75       1098.15        25.49 o                         
   9   1   7         16.73          9.36         4.77 o                         
  11   1   7         11.36         17.54         4.43 o                         
  13   1   7          0.40          0.90         4.53 o                         
 -22   2   7        374.35        394.95        11.65 o                         
 -20   2   7        111.53        112.60         7.00 o                         
 -18   2   7        219.78        231.55         9.32 o                         
 -16   2   7        646.11        635.91        18.03 o                         
 -14   2   7       1340.70       1357.74        26.31 o                         
 -12   2   7        343.04        346.95         9.30 o                         
 -10   2   7       1003.03        977.47        18.55 o                         
  -8   2   7      23994.40      24026.48       450.00 o                         
  -6   2   7       3459.03       3342.60        42.16 o                         
  -4   2   7       6229.99       6094.39        70.26 o                         
  -2   2   7       5122.94       4973.64        59.96 o                         
   0   2   7      13983.21      14775.74       160.54 o                         
   2   2   7       3475.16       3652.21        50.31 o                         
   4   2   7       2595.14       2397.53        39.18 o                         
   6   2   7          6.08          0.46         4.92 o                         
   8   2   7         60.39         59.82         5.97 o                         
  10   2   7        446.21        459.47        13.20 o                         
  12   2   7        125.93        131.70         7.05 o                         
 -23   3   7        108.25        115.56         5.89 o                         
 -21   3   7         68.11         65.19         5.54 o                         
 -19   3   7        844.93        827.78        22.38 o                         
 -17   3   7        789.42        746.69        20.80 o                         
 -15   3   7        377.81        406.68        11.74 o                         
 -13   3   7         28.45         34.44         3.99 o                         
 -11   3   7        555.76        547.96        13.99 o                         
  -9   3   7       1478.18       1388.10        23.38 o                         
  -7   3   7       1806.52       1767.22        26.69 o                         
  -5   3   7       2146.37       2098.54        30.04 o                         
  -3   3   7      12564.59      14200.83       153.16 o                         
  -1   3   7      13918.32      14662.24       159.21 o                         
   1   3   7         64.48         34.44         3.78 o                         
   3   3   7         44.83         74.47         5.19 o                         
   5   3   7        185.28        183.15         8.94 o                         
   7   3   7        153.69        155.34         7.57 o                         
   9   3   7        267.11        295.90        10.68 o                         
  11   3   7         69.37         60.14         5.78 o                         
 -22   4   7        141.77        168.59         7.12 o                         
 -20   4   7         19.72         23.16         4.26 o                         
 -18   4   7         71.15         55.59         5.63 o                         
 -16   4   7        103.73         85.59         6.23 o                         
 -14   4   7       1061.96       1174.64        25.06 o                         
 -12   4   7       1548.86       1626.05        28.89 o                         
 -10   4   7       1035.59       1140.66        21.85 o                         
  -8   4   7       6191.39       6912.34        81.39 o                         
  -6   4   7          2.15         20.41         2.75 o                         
  -4   4   7       7251.78       8039.35        92.26 o                         
  -2   4   7         25.38         46.44         3.99 o                         
   0   4   7         16.68         17.45         3.20 o                         
   2   4   7         15.20         26.79         4.07 o                         
   4   4   7       2997.49       2990.40        46.31 o                         
   6   4   7       1286.11       1297.69        27.92 o                         
   8   4   7        233.34        216.92         9.05 o                         
  10   4   7         62.41         62.98         5.33 o                         
  12   4   7          0.32          0.50         4.77 o                         
 -21   5   7        226.89        235.12         8.94 o                         
 -19   5   7         65.03         55.74         5.33 o                         
 -17   5   7        126.77        137.69         7.75 o                         
 -15   5   7        129.00        171.71         8.43 o                         
 -13   5   7        127.44        143.60         7.22 o                         
 -11   5   7        980.37       1062.61        22.43 o                         
  -9   5   7       2727.83       2917.60        42.28 o                         
  -7   5   7        649.93        701.17        16.37 o                         
  -5   5   7       3958.62       4320.14        55.93 o                         
  -3   5   7       3949.13       4441.28        57.53 o                         
  -1   5   7       1334.04       1457.27        26.41 o                         
   1   5   7       1403.85       1372.13        26.45 o                         
   3   5   7       1541.54       1530.31        29.84 o                         
   5   5   7         17.14          4.00         5.05 o                         
   7   5   7        201.32        167.89         8.26 o                         
   9   5   7          2.67         -1.14         4.13 o                         
  11   5   7         40.61         36.77         4.83 o                         
 -22   6   7         15.71         20.66         2.70 o                         
 -20   6   7         26.39         25.18         3.95 o                         
 -18   6   7         65.44         72.84         6.07 o                         
 -16   6   7        210.09        219.78         9.78 o                         
 -14   6   7         41.09         28.67         5.24 o                         
 -12   6   7       2252.11       2240.57        38.19 o                         
 -10   6   7        103.39        100.76         5.71 o                         
  -8   6   7        752.90        807.50        19.00 o                         
  -6   6   7       6898.91       7250.24        87.88 o                         
  -4   6   7       4395.28       4151.69        56.11 o                         
  -2   6   7       1551.70       1599.49        29.07 o                         
   0   6   7        610.52        595.68        16.74 o                         
   2   6   7        669.65        712.92        19.20 o                         
   4   6   7         61.43         64.05         5.91 o                         
   6   6   7        114.94        127.99         7.22 o                         
   8   6   7        225.90        227.52         9.05 o                         
  10   6   7        103.55         91.17         5.56 o                         
 -21   7   7          6.13          2.75         2.63 o                         
 -19   7   7        516.75        576.62        16.90 o                         
 -17   7   7        296.90        344.58        11.51 o                         
 -15   7   7        115.19        126.19         7.18 o                         
 -13   7   7        394.83        421.46        12.77 o                         
 -11   7   7        378.13        336.20        11.15 o                         
  -9   7   7        410.53        374.44        11.30 o                         
  -7   7   7        831.16        853.67        20.58 o                         
  -5   7   7       1593.88       1480.68        28.55 o                         
  -3   7   7       4755.73       4397.58        60.89 o                         
  -1   7   7       6935.30       6631.55        84.73 o                         
   1   7   7        558.57        621.91        18.23 o                         
   3   7   7       1012.69        830.48        21.97 o                         
   5   7   7         45.52         39.45         5.17 o                         
   7   7   7        495.61        497.44        15.63 o                         
   9   7   7        483.61        518.60        14.49 o                         
 -20   8   7        107.18        124.35         5.57 o                         
 -18   8   7         18.51         27.50         4.42 o                         
 -16   8   7          1.41         12.22         4.47 o                         
 -14   8   7        122.51        103.65         6.93 o                         
 -12   8   7        933.16        961.38        23.94 o                         
 -10   8   7        497.99        530.40        14.44 o                         
  -8   8   7          2.96         10.17         3.89 o                         
  -6   8   7         48.83         60.73         5.42 o                         
  -4   8   7        310.92        275.31        10.43 o                         
  -2   8   7          7.45          7.57         3.87 o                         
   0   8   7        861.32        838.11        21.89 o                         
   2   8   7       1869.62       1810.57        34.62 o                         
   4   8   7        746.11        806.51        21.50 o                         
   6   8   7        757.10        715.58        19.07 o                         
   8   8   7         11.37         11.75         2.76 o                         
 -19   9   7         47.35         40.58         3.64 o                         
 -17   9   7         71.21         66.81         5.17 o                         
 -15   9   7       1111.91       1194.16        26.28 o                         
 -13   9   7        435.07        475.73        13.84 o                         
 -11   9   7        400.16        407.30        12.79 o                         
  -9   9   7          9.43          4.94         4.70 o                         
  -7   9   7          6.82          5.05         6.44 o                         
  -5   9   7        673.98        619.94        16.18 o                         
  -3   9   7       1624.69       1620.34        32.38 o                         
  -1   9   7       1234.73       1280.99        27.94 o                         
   1   9   7          6.23         19.23         4.08 o                         
   3   9   7          7.92          2.82         4.47 o                         
   5   9   7          3.85          1.47         4.19 o                         
   7   9   7         69.60         69.31         4.65 o                         
 -16  10   7         84.36         78.49         4.98 o                         
 -14  10   7        139.05        134.25         6.99 o                         
 -12  10   7          3.79          4.77         3.94 o                         
 -10  10   7        136.65        116.70         7.53 o                         
  -8  10   7        340.25        371.29        12.35 o                         
  -6  10   7        555.58        504.78        14.35 o                         
  -4  10   7       1164.35       1081.48        25.80 o                         
  -2  10   7        130.08        162.37         7.83 o                         
   0  10   7        137.37        125.55         7.14 o                         
   2  10   7        246.06        252.29         9.41 o                         
   4  10   7         59.28         65.83         4.68 o                         
   6  10   7        122.92        145.99         6.03 o                         
 -15  11   7         83.73         98.64         5.02 o                         
 -13  11   7        798.86        858.28        20.26 o                         
 -11  11   7       1291.83       1293.95        26.81 o                         
  -9  11   7       1239.19       1254.50        26.98 o                         
  -7  11   7        566.99        625.20        18.23 o                         
  -5  11   7        171.65        188.37         8.23 o                         
  -3  11   7        592.61        529.15        16.49 o                         
  -1  11   7        759.37        814.53        20.35 o                         
   1  11   7        130.59        123.18         6.45 o                         
   3  11   7        804.30        837.11        18.29 o                         
 -12  12   7        174.61        194.01         7.12 o                         
 -10  12   7        141.61        171.25         6.86 o                         
  -8  12   7         45.19         44.43         4.61 o                         
  -6  12   7        345.08        381.68        10.92 o                         
  -4  12   7         47.98         58.55         4.59 o                         
  -2  12   7         45.80         55.46         4.47 o                         
   0  12   7        507.59        559.60        14.51 o                         
   2  12   7        625.06        686.01        14.99 o                         
  -7  13   7        358.35        412.38        11.51 o                         
  -5  13   7        124.84        126.80         5.53 o                         
  -3  13   7          0.30          4.37         1.96 o                         
 -24   0   8         25.69         18.02         3.48 o                         
 -22   0   8          3.88         10.64         3.41 o                         
 -20   0   8          6.81          8.52         3.30 o                         
 -18   0   8         18.40         28.48         4.08 o                         
 -16   0   8          0.98          0.79         3.44 o                         
 -14   0   8       5571.20       5232.93        67.35 o                         
 -12   0   8     120294.05     112367.23      1470.32 o                         
 -10   0   8          5.30          6.17         2.59 o                         
  -8   0   8         17.95         27.40         2.76 o                         
  -6   0   8        914.42        812.33        15.48 o                         
  -4   0   8       3625.81       3297.47        42.67 o                         
  -2   0   8         50.36         61.47         4.06 o                         
   0   0   8        229.15        222.97         7.52 o                         
   2   0   8       3260.83       3267.22        47.42 o                         
   4   0   8       5314.58       5356.97        71.46 o                         
   6   0   8         21.20         24.60         4.65 o                         
   8   0   8        131.38        115.22         6.95 o                         
  10   0   8        476.22        485.63        12.96 o                         
  12   0   8         14.14          9.08         3.54 o                         
 -23   1   8         90.16         67.80         5.08 o                         
 -21   1   8          5.12         -1.23         3.54 o                         
 -19   1   8         71.12         93.90         6.86 o                         
 -17   1   8          2.44          7.70         3.86 o                         
 -15   1   8        385.10        384.92        10.88 o                         
 -13   1   8        675.98        688.21        16.74 o                         
 -11   1   8        423.07        472.96        12.67 o                         
  -9   1   8       3698.47       3549.58        45.53 o                         
  -7   1   8          8.50         -2.76         3.16 o                         
  -5   1   8        619.19        589.41        13.01 o                         
  -3   1   8        141.42        158.63         5.93 o                         
  -1   1   8        440.82        581.32        14.27 o                         
   1   1   8        900.94        841.38        19.23 o                         
   3   1   8        224.92        213.43         8.30 o                         
   5   1   8          0.97          3.54         5.01 o                         
   7   1   8       2429.98       2271.12        39.95 o                         
   9   1   8        144.67        180.49         8.32 o                         
  11   1   8          6.43         -4.84         5.59 o                         
 -24   2   8          6.35          4.43         2.59 o                         
 -22   2   8         17.38         24.24         3.89 o                         
 -20   2   8        248.63        232.68         9.60 o                         
 -18   2   8         20.47         16.30         3.84 o                         
 -16   2   8         11.20         12.31         3.46 o                         
 -14   2   8       2521.55       2699.28        41.27 o                         
 -12   2   8         17.85         15.47         3.00 o                         
 -10   2   8       4511.25       4777.10        59.29 o                         
  -8   2   8       1139.09       1108.16        19.72 o                         
  -6   2   8       1822.05       1843.35        27.54 o                         
  -4   2   8       2657.13       2817.02        38.29 o                         
  -2   2   8        764.50       1063.94        20.11 o                         
   0   2   8        201.09        165.09         6.77 o                         
   2   2   8          3.27          6.67         3.29 o                         
   4   2   8        342.24        310.70        10.62 o                         
   6   2   8         14.12          6.33         4.34 o                         
   8   2   8         78.69         68.16         6.10 o                         
  10   2   8          8.49          8.44         5.01 o                         
  12   2   8         37.46         49.47         4.56 o                         
 -23   3   8          4.42          4.28         2.85 o                         
 -21   3   8          2.88          5.68         3.65 o                         
 -19   3   8         39.55         44.37         5.03 o                         
 -17   3   8        141.54        121.32         7.16 o                         
 -15   3   8        133.89        132.78         6.71 o                         
 -13   3   8        831.08        833.87        19.23 o                         
 -11   3   8       1031.07       1037.67        20.62 o                         
  -9   3   8        274.03        241.51         7.26 o                         
  -7   3   8       1704.09       1651.45        26.17 o                         
  -5   3   8          2.99          9.03         2.82 o                         
  -3   3   8          1.56         -1.79         3.42 o                         
  -1   3   8        133.42        109.25         5.51 o                         
   1   3   8         61.98         73.21         5.45 o                         
   3   3   8       1138.55       1126.16        24.67 o                         
   5   3   8        803.27        945.41        23.46 o                         
   7   3   8         89.99        122.89         6.99 o                         
   9   3   8        204.98        181.70         8.29 o                         
  11   3   8         38.01         36.44         5.01 o                         
 -22   4   8          6.00          7.70         3.23 o                         
 -20   4   8         48.01         65.71         5.77 o                         
 -18   4   8        145.39        115.25         6.97 o                         
 -16   4   8         39.80         39.22         5.30 o                         
 -14   4   8        762.78        742.25        19.27 o                         
 -12   4   8       1221.21       1184.26        23.82 o                         
 -10   4   8       1209.94       1159.71        22.55 o                         
  -8   4   8          8.17          0.84         3.27 o                         
  -6   4   8         10.48         11.50         2.74 o                         
  -4   4   8       2457.20       2614.47        37.98 o                         
  -2   4   8        323.06        407.79        12.41 o                         
   0   4   8         66.31        102.70         5.60 o                         
   2   4   8         36.41         44.12         4.88 o                         
   4   4   8        139.23        151.21         8.14 o                         
   6   4   8        305.99        313.94        10.98 o                         
   8   4   8         57.84         44.37         5.17 o                         
  10   4   8         84.21        100.94         5.81 o                         
 -23   5   8         11.51         11.01         2.87 o                         
 -21   5   8         30.96         42.57         4.58 o                         
 -19   5   8        223.44        246.35         9.84 o                         
 -17   5   8          0.84          7.68         3.38 o                         
 -15   5   8          0.94          1.75         3.82 o                         
 -13   5   8        128.67        124.73         6.59 o                         
 -11   5   8        141.83        138.16         6.63 o                         
  -9   5   8          3.51         -1.91         4.41 o                         
  -7   5   8        515.46        464.79        13.49 o                         
  -5   5   8       1905.26       1968.05        31.99 o                         
  -3   5   8         32.09         23.47         3.57 o                         
  -1   5   8        869.72        909.67        20.54 o                         
   1   5   8         21.76         30.95         4.24 o                         
   3   5   8        674.41        611.73        17.96 o                         
   5   5   8         20.06         21.39         4.55 o                         
   7   5   8        121.42        150.69         7.53 o                         
   9   5   8        263.73        287.30         9.00 o                         
 -22   6   8         35.43         40.11         3.77 o                         
 -20   6   8         48.78         49.19         5.08 o                         
 -18   6   8          1.83         -3.38         4.10 o                         
 -16   6   8       1414.98       1560.04        31.81 o                         
 -14   6   8         58.61         61.75         5.65 o                         
 -12   6   8        296.54        296.78        10.33 o                         
 -10   6   8        164.45        195.69         7.96 o                         
  -8   6   8       4025.93       4346.63        59.30 o                         
  -6   6   8         35.73         29.75         4.02 o                         
  -4   6   8       1471.74       1453.99        27.59 o                         
  -2   6   8        155.63        170.94         7.34 o                         
   0   6   8       3792.51       3711.67        54.23 o                         
   2   6   8        317.37        392.45        12.23 o                         
   4   6   8        679.57        603.46        18.39 o                         
   6   6   8        494.45        429.78        12.56 o                         
   8   6   8          1.72         -1.98         3.80 o                         
  10   6   8          2.01          4.19         2.81 o                         
 -21   7   8          1.61         -2.67         3.36 o                         
 -19   7   8          3.17          6.41         3.44 o                         
 -17   7   8         11.19         12.02         4.24 o                         
 -15   7   8        219.15        232.47         9.60 o                         
 -13   7   8          9.55         10.01         4.36 o                         
 -11   7   8        122.36         94.14         6.45 o                         
  -9   7   8        249.61        268.83         9.60 o                         
  -7   7   8        677.75        701.79        18.80 o                         
  -5   7   8        127.89        148.53         7.46 o                         
  -3   7   8          2.34          4.12         3.95 o                         
  -1   7   8         88.02         80.96         6.22 o                         
   1   7   8       1378.94       1374.58        29.07 o                         
   3   7   8        337.49        300.24        10.97 o                         
   5   7   8        148.11        186.19         8.30 o                         
   7   7   8        162.12        146.62         7.00 o                         
   9   7   8         27.15         28.04         3.27 o                         
 -20   8   8        238.80        264.91         8.18 o                         
 -18   8   8         20.80         24.31         4.25 o                         
 -16   8   8         59.94         58.93         5.43 o                         
 -14   8   8        328.75        311.79        11.08 o                         
 -12   8   8        399.02        423.87        12.85 o                         
 -10   8   8       1222.83       1161.23        26.58 o                         
  -8   8   8        252.99        242.37         9.55 o                         
  -6   8   8       3305.49       3269.37        50.74 o                         
  -4   8   8       1710.56       1804.50        33.97 o                         
  -2   8   8         43.02         59.50         5.57 o                         
   0   8   8        872.86        732.56        20.47 o                         
   2   8   8        154.94        208.59         8.92 o                         
   4   8   8        439.63        452.66        12.53 o                         
   6   8   8         23.54         22.28         3.58 o                         
   8   8   8         73.26         82.69         4.52 o                         
 -19   9   8          4.62         11.23         2.70 o                         
 -17   9   8        456.49        521.78        15.38 o                         
 -15   9   8        649.55        683.42        19.23 o                         
 -13   9   8        134.22        146.22         7.94 o                         
 -11   9   8        560.76        600.81        18.47 o                         
  -9   9   8       1487.32       1406.05        30.10 o                         
  -7   9   8       1837.03       1827.93        35.30 o                         
  -5   9   8        208.38        227.82         9.68 o                         
  -3   9   8          2.40         12.17         4.40 o                         
  -1   9   8       1374.88       1303.92        28.32 o                         
   1   9   8        345.27        337.86        11.18 o                         
   3   9   8        117.48        111.95         6.39 o                         
   5   9   8        166.23        165.86         6.91 o                         
   7   9   8          6.31          2.83         3.22 o                         
 -16  10   8         12.37          9.27         3.20 o                         
 -14  10   8        108.95        133.55         7.00 o                         
 -12  10   8          8.41          5.55         4.05 o                         
 -10  10   8          0.50         -5.21         5.21 o                         
  -8  10   8        141.89        150.23         7.95 o                         
  -6  10   8        601.53        613.64        18.82 o                         
  -4  10   8        205.87        163.87         8.12 o                         
  -2  10   8       1039.62       1042.04        24.29 o                         
   0  10   8        160.74        138.82         7.32 o                         
   2  10   8        215.80        242.44         8.53 o                         
   4  10   8        210.88        272.28         8.29 o                         
 -15  11   8         59.40         69.80         4.85 o                         
 -13  11   8        367.21        353.19        10.64 o                         
 -11  11   8         95.50         79.27         5.97 o                         
  -9  11   8        111.79        125.84         7.21 o                         
  -7  11   8          1.00         -1.90         4.38 o                         
  -5  11   8        175.31        151.17         7.50 o                         
  -3  11   8         67.93         70.13         5.47 o                         
  -1  11   8        160.06        132.20         6.82 o                         
   1  11   8        219.44        269.16         8.47 o                         
   3  11   8        228.04        268.98         7.60 o                         
 -12  12   8        108.72        104.31         5.49 o                         
 -10  12   8         51.68         64.80         4.58 o                         
  -8  12   8          2.04          3.39         3.83 o                         
  -6  12   8         70.27         85.47         5.21 o                         
  -4  12   8          1.03          0.00         2.98 o                         
  -2  12   8          1.79          2.19         3.56 o                         
   0  12   8         36.50         30.93         3.52 o                         
 -23   1   9          3.98          0.70         4.01 o                         
 -21   1   9         56.02         64.26         5.66 o                         
 -19   1   9        108.66        114.09         6.92 o                         
 -17   1   9         76.14         74.17         5.59 o                         
 -15   1   9         88.28         94.53         5.90 o                         
 -13   1   9       3176.17       3027.16        43.64 o                         
 -11   1   9      10803.53      10929.39       122.43 o                         
  -9   1   9        345.56        328.24        10.01 o                         
  -7   1   9       1681.19       1647.34        25.99 o                         
  -5   1   9        104.10        135.34         5.36 o                         
  -3   1   9        988.94       1037.89        20.14 o                         
  -1   1   9        412.24        405.48        12.56 o                         
   1   1   9        819.54        811.56        19.89 o                         
   3   1   9         63.55         79.78         5.99 o                         
   5   1   9       3335.46       3263.12        51.45 o                         
   7   1   9         66.07         55.86         5.50 o                         
   9   1   9          2.12          0.67         5.33 o                         
  11   1   9         33.12         41.23         4.22 o                         
 -24   2   9         10.88         18.02         3.27 o                         
 -22   2   9         38.35         36.91         4.50 o                         
 -20   2   9         27.52         17.44         4.40 o                         
 -18   2   9         35.41         31.32         4.66 o                         
 -16   2   9        687.74        758.03        19.74 o                         
 -14   2   9        977.96        914.69        20.71 o                         
 -12   2   9       1779.03       1767.76        29.60 o                         
 -10   2   9         23.24         25.49         2.94 o                         
  -8   2   9         32.77         24.84         3.11 o                         
  -6   2   9        298.80        290.56         8.02 o                         
  -4   2   9        100.15        142.10         5.92 o                         
  -2   2   9       2342.77       2622.09        39.06 o                         
   0   2   9        627.85        647.65        17.03 o                         
   2   2   9       1470.35       1470.49        29.26 o                         
   4   2   9       2486.64       2064.23        37.74 o                         
   6   2   9         16.27         23.46         4.58 o                         
   8   2   9        303.66        274.79        10.22 o                         
  10   2   9        119.50        102.97         6.21 o                         
 -23   3   9        194.55        200.89         7.77 o                         
 -21   3   9          3.14          1.66         4.14 o                         
 -19   3   9        307.68        286.14        10.44 o                         
 -17   3   9          1.27          0.88         4.61 o                         
 -15   3   9          1.87         10.58         3.22 o                         
 -13   3   9         59.00         55.78         4.55 o                         
 -11   3   9        281.13        274.63         8.54 o                         
  -9   3   9         21.23         26.79         3.30 o                         
  -7   3   9        687.03        731.04        16.29 o                         
  -5   3   9          8.31         26.47         3.24 o                         
  -3   3   9       5151.79       5732.88        71.24 o                         
  -1   3   9       1779.53       1880.98        31.98 o                         
   1   3   9        557.02        530.50        16.01 o                         
   3   3   9       2098.38       2085.80        37.25 o                         
   5   3   9        118.96        123.90         7.89 o                         
   7   3   9         12.51          8.62         3.99 o                         
   9   3   9          6.48         -2.13         5.47 o                         
 -24   4   9         33.76         36.14         3.29 o                         
 -22   4   9         14.69         15.94         3.69 o                         
 -20   4   9        318.76        306.98        10.56 o                         
 -18   4   9         13.75         13.93         3.62 o                         
 -16   4   9        648.88       1070.63        24.58 o                         
 -14   4   9         16.12         15.50         3.86 o                         
 -12   4   9        164.84        143.57         6.67 o                         
 -10   4   9         59.17         64.95         4.36 o                         
  -8   4   9       2090.18       2205.37        34.34 o                         
  -6   4   9       3176.71       3582.78        49.00 o                         
  -4   4   9          6.23         11.68         3.29 o                         
  -2   4   9         42.68         39.22         4.05 o                         
   0   4   9       1569.68       1664.20        30.80 o                         
   2   4   9       1397.71       1433.00        29.36 o                         
   4   4   9        174.04        186.07         8.48 o                         
   6   4   9        137.38        120.38         7.28 o                         
   8   4   9        101.17        101.25         5.98 o                         
  10   4   9          7.51          7.53         3.17 o                         
 -23   5   9          9.57         11.12         2.98 o                         
 -21   5   9         54.73         57.35         5.01 o                         
 -19   5   9        137.91        141.80         7.46 o                         
 -17   5   9         61.27         72.31         6.34 o                         
 -15   5   9       1363.58       1367.80        28.59 o                         
 -13   5   9         54.04         80.61         6.20 o                         
 -11   5   9       3178.49       3267.08        47.96 o                         
  -9   5   9        416.26        425.27        13.44 o                         
  -7   5   9         12.06         14.09         3.17 o                         
  -5   5   9          5.49         14.14         3.14 o                         
  -3   5   9        314.46        315.95         9.95 o                         
  -1   5   9         75.05         87.07         5.95 o                         
   1   5   9       4293.47       4259.25        60.64 o                         
   3   5   9         81.10         60.01         5.84 o                         
   5   5   9        367.09        297.01        10.43 o                         
   7   5   9          9.49          4.28         4.46 o                         
   9   5   9         58.18         54.82         4.82 o                         
 -22   6   9          1.92         -1.51         3.09 o                         
 -20   6   9          1.46          1.13         3.86 o                         
 -18   6   9        177.86        177.79         8.58 o                         
 -16   6   9        167.51        152.88         7.78 o                         
 -14   6   9        215.86        189.75         8.46 o                         
 -12   6   9        347.31        330.00        10.88 o                         
 -10   6   9        473.74        478.87        12.65 o                         
  -8   6   9          0.46          6.79         3.11 o                         
  -6   6   9         87.28        129.96         6.67 o                         
  -4   6   9        725.32        731.95        18.81 o                         
  -2   6   9        247.05        279.51         9.75 o                         
   0   6   9       2358.85       2407.87        40.68 o                         
   2   6   9         18.13         10.92         4.35 o                         
   4   6   9         43.06         39.53         4.80 o                         
   6   6   9         78.05         69.77         5.44 o                         
   8   6   9         33.20         27.62         3.57 o                         
 -21   7   9          3.42          1.89         3.38 o                         
 -19   7   9         48.21         51.90         5.20 o                         
 -17   7   9        240.02        231.99         9.73 o                         
 -15   7   9        134.37        130.83         7.53 o                         
 -13   7   9          3.24          2.26         3.81 o                         
 -11   7   9          5.59          9.56         4.11 o                         
  -9   7   9         50.19         79.58         5.93 o                         
  -7   7   9         54.49         56.59         5.61 o                         
  -5   7   9        130.31        157.77         7.80 o                         
  -3   7   9       2162.47       2268.39        38.94 o                         
  -1   7   9       1638.94       1793.23        33.75 o                         
   1   7   9        504.78        464.29        13.27 o                         
   3   7   9        181.11        200.40         8.72 o                         
   5   7   9         13.87         13.60         3.69 o                         
   7   7   9         35.58         28.53         3.57 o                         
 -20   8   9          0.35         -3.90         3.90 o                         
 -18   8   9         48.10         50.46         5.14 o                         
 -16   8   9         75.10         70.38         6.29 o                         
 -14   8   9         13.64         15.38         3.81 o                         
 -12   8   9         60.09         50.83         5.44 o                         
 -10   8   9       1111.80       1077.77        25.42 o                         
  -8   8   9        256.01        262.67        10.13 o                         
  -6   8   9         30.34         49.75         5.36 o                         
  -4   8   9         27.86         27.98         4.72 o                         
  -2   8   9        629.60        566.00        17.87 o                         
   0   8   9        679.00        591.72        18.03 o                         
   2   8   9        173.72        169.01         7.90 o                         
   4   8   9        178.88        184.65         7.83 o                         
   6   8   9          5.26          9.44         2.57 o                         
 -19   9   9        274.09        281.54         8.56 o                         
 -17   9   9        110.53        119.93         6.59 o                         
 -15   9   9         46.66         55.87         5.57 o                         
 -13   9   9         49.03         56.34         5.99 o                         
 -11   9   9        350.40        371.00        12.19 o                         
  -9   9   9        677.10        686.35        20.20 o                         
  -7   9   9        497.56        514.23        14.53 o                         
  -5   9   9        275.42        289.94        10.35 o                         
  -3   9   9        150.63        170.07         8.17 o                         
  -1   9   9         17.74         16.18         4.26 o                         
   1   9   9         15.03         17.19         3.88 o                         
   3   9   9          4.19          4.17         3.10 o                         
   5   9   9        188.79        217.70         7.08 o                         
 -18  10   9          5.25          3.45         2.52 o                         
 -16  10   9        412.53        412.47        11.41 o                         
 -14  10   9          0.12         -3.76         4.29 o                         
 -12  10   9         67.26         54.71         6.04 o                         
 -10  10   9         52.20         79.10         5.90 o                         
  -8  10   9         38.46         47.26         5.15 o                         
  -6  10   9        381.74        383.48        11.89 o                         
  -4  10   9        162.91        181.36         8.12 o                         
  -2  10   9         52.75         45.80         4.89 o                         
   0  10   9         32.63         42.27         4.26 o                         
   2  10   9         14.07         14.76         3.46 o                         
   4  10   9          0.59          1.21         2.53 o                         
 -15  11   9         34.16         29.36         3.64 o                         
 -13  11   9          2.11          5.07         3.20 o                         
 -11  11   9          0.67         -0.65         3.70 o                         
  -9  11   9         32.32         42.65         4.61 o                         
  -7  11   9         29.96         22.02         3.98 o                         
  -5  11   9          2.05          2.91         4.20 o                         
  -3  11   9         28.86         31.48         3.82 o                         
  -1  11   9          7.21          7.36         2.76 o                         
   1  11   9          0.24          4.74         2.92 o                         
 -12  12   9         13.69         10.62         2.81 o                         
 -10  12   9         10.38         13.06         3.38 o                         
  -8  12   9          4.51          0.92         2.71 o                         
  -6  12   9         87.02         93.25         5.17 o                         
  -4  12   9         19.37         27.04         3.59 o                         
  -2  12   9        256.92        254.00         7.47 o                         
 -24   0  10        526.11        524.60        15.18 o                         
 -22   0  10         44.76         47.64         4.62 o                         
 -20   0  10        103.89         97.16         6.85 o                         
 -18   0  10        294.25        301.26        10.67 o                         
 -16   0  10        721.49        670.51        18.34 o                         
 -14   0  10      12790.88      12032.46       137.19 o                         
 -12   0  10       3656.87       3499.60        48.42 o                         
 -10   0  10        685.35        642.52        15.38 o                         
  -8   0  10        341.77        258.99         7.81 o                         
  -6   0  10       3040.58       3284.96        45.08 o                         
  -4   0  10       5459.07       5151.51        65.45 o                         
  -2   0  10        378.14        337.27         9.92 o                         
   0   0  10       2070.98       2062.10        35.71 o                         
   2   0  10       8410.16       8137.56       101.75 o                         
   4   0  10        602.52        628.06        19.00 o                         
   6   0  10         20.81         31.45         4.02 o                         
   8   0  10        632.34        669.13        17.85 o                         
 -25   1  10         53.33         58.26         4.07 o                         
 -23   1  10         31.11         21.26         4.30 o                         
 -21   1  10          9.85         12.23         3.71 o                         
 -19   1  10         31.91         35.75         4.74 o                         
 -17   1  10       2043.75       2048.16        36.66 o                         
 -15   1  10         71.01         67.54         5.65 o                         
 -13   1  10        918.97        969.93        20.96 o                         
 -11   1  10        437.23        387.82        12.01 o                         
  -9   1  10        319.14        309.42         8.48 o                         
  -7   1  10       4779.02       4632.84        58.86 o                         
  -5   1  10         26.39         40.18         3.76 o                         
  -3   1  10       1696.89       1568.08        27.96 o                         
  -1   1  10       2433.83       2438.55        39.24 o                         
   1   1  10        242.35        218.32         9.05 o                         
   3   1  10          7.05          1.41         5.79 o                         
   5   1  10        161.02        193.89         8.85 o                         
   7   1  10         37.10         42.32         5.09 o                         
   9   1  10         17.83         19.81         4.30 o                         
 -24   2  10         17.99         11.40         3.51 o                         
 -22   2  10         89.74         77.80         5.74 o                         
 -20   2  10         57.68         61.68         5.61 o                         
 -18   2  10         11.00          8.43         3.74 o                         
 -16   2  10        270.26        303.65        10.43 o                         
 -14   2  10        438.23        449.19        14.20 o                         
 -12   2  10        123.09        136.28         6.23 o                         
 -10   2  10          7.74         42.01         3.72 o                         
  -8   2  10        530.91        546.66        14.31 o                         
  -6   2  10       3695.64       3921.75        52.31 o                         
  -4   2  10       5953.52       6295.78        77.69 o                         
  -2   2  10         17.20         24.60         3.70 o                         
   0   2  10        265.56        264.08         9.49 o                         
   2   2  10       1036.43        994.95        24.22 o                         
   4   2  10        122.90        134.15         7.53 o                         
   6   2  10         13.51         19.95         4.46 o                         
   8   2  10         16.90         23.30         4.47 o                         
 -23   3  10          0.72          5.14         2.99 o                         
 -21   3  10         10.01          9.09         3.77 o                         
 -19   3  10        137.92        127.13         7.60 o                         
 -17   3  10          0.43         -3.40         4.25 o                         
 -15   3  10        346.59        345.21        10.83 o                         
 -13   3  10         76.36         73.41         4.94 o                         
 -11   3  10        295.84        334.81         9.74 o                         
  -9   3  10       1309.92       1312.94        24.49 o                         
  -7   3  10       2684.28       2794.53        40.92 o                         
  -5   3  10       2436.64       2606.57        39.45 o                         
  -3   3  10         85.45         87.39         5.62 o                         
  -1   3  10        968.57       1032.10        23.20 o                         
   1   3  10       5502.16       5365.32        72.86 o                         
   3   3  10          3.56          5.87         3.32 o                         
   5   3  10        290.19        279.23        10.20 o                         
   7   3  10         67.96         90.02         5.86 o                         
   9   3  10         20.32         25.30         4.07 o                         
 -24   4  10          6.84          9.00         2.80 o                         
 -22   4  10        144.32        144.54         7.38 o                         
 -20   4  10        106.23         88.85         6.75 o                         
 -18   4  10        380.03        395.47        12.28 o                         
 -16   4  10        497.93        471.76        13.27 o                         
 -14   4  10        477.27        452.85        12.46 o                         
 -12   4  10         15.92         34.19         4.18 o                         
 -10   4  10         89.87         91.51         5.57 o                         
  -8   4  10         26.36         41.81         4.25 o                         
  -6   4  10       2845.38       2964.61        43.95 o                         
  -4   4  10        346.97        351.01        10.38 o                         
  -2   4  10       2229.74       2217.14        37.44 o                         
   0   4  10       3754.98       3783.62        55.75 o                         
   2   4  10        747.54        623.67        18.58 o                         
   4   4  10       1521.48       1514.88        30.63 o                         
   6   4  10        100.47        102.01         6.26 o                         
   8   4  10        132.11        148.49         6.69 o                         
 -23   5  10          0.09         -1.78         3.29 o                         
 -21   5  10        276.95        247.01         9.37 o                         
 -19   5  10        136.05        151.69         7.62 o                         
 -17   5  10         70.48         81.68         6.34 o                         
 -15   5  10        221.79        236.96         9.32 o                         
 -13   5  10        706.92        730.40        19.38 o                         
 -11   5  10        183.08        170.01         7.64 o                         
  -9   5  10        336.12        303.10         9.59 o                         
  -7   5  10       1865.35       1963.91        33.57 o                         
  -5   5  10        771.33        769.68        19.24 o                         
  -3   5  10       3528.75       3442.99        51.18 o                         
  -1   5  10        357.74        374.35        11.69 o                         
   1   5  10       1181.81       1181.57        26.43 o                         
   3   5  10        556.54        552.99        17.47 o                         
   5   5  10        347.64        332.50        10.69 o                         
   7   5  10        445.10        473.94        13.63 o                         
 -22   6  10         41.79         50.43         4.12 o                         
 -20   6  10         21.46          9.49         3.99 o                         
 -18   6  10          0.22         -0.42         4.26 o                         
 -16   6  10        175.97        190.33         8.62 o                         
 -14   6  10        154.33        131.60         7.60 o                         
 -12   6  10       1316.24       1275.23        27.21 o                         
 -10   6  10       1590.56       1793.75        33.03 o                         
  -8   6  10         64.79         65.67         5.25 o                         
  -6   6  10       1562.07       1577.24        30.40 o                         
  -4   6  10        562.31        583.36        17.37 o                         
  -2   6  10         50.50         47.28         5.39 o                         
   0   6  10        525.14        490.11        13.63 o                         
   2   6  10        107.36         88.67         6.28 o                         
   4   6  10        217.96        212.22         8.79 o                         
   6   6  10          1.68          3.41         2.73 o                         
 -21   7  10          4.26         10.03         3.17 o                         
 -19   7  10         17.10         22.83         4.18 o                         
 -17   7  10         90.15         91.87         6.33 o                         
 -15   7  10         24.40         18.98         4.46 o                         
 -13   7  10         86.18         90.22         6.33 o                         
 -11   7  10        156.87        149.22         7.66 o                         
  -9   7  10          0.33         -2.95         4.36 o                         
  -7   7  10          4.17          4.62         3.72 o                         
  -5   7  10        268.18        246.35        10.19 o                         
  -3   7  10         16.99         14.57         4.67 o                         
  -1   7  10       4685.83       4336.34        62.56 o                         
   1   7  10        656.83        598.27        18.09 o                         
   3   7  10         20.54         11.84         3.77 o                         
   5   7  10         22.86         15.51         3.72 o                         
 -20   8  10        417.46        382.94        10.50 o                         
 -18   8  10        176.67        155.33         7.54 o                         
 -16   8  10         64.76         76.47         5.75 o                         
 -14   8  10        486.92        466.66        13.66 o                         
 -12   8  10        244.41        239.15         9.73 o                         
 -10   8  10        825.55        871.92        22.93 o                         
  -8   8  10          7.69         14.83         4.01 o                         
  -6   8  10       4146.95       4005.59        59.32 o                         
  -4   8  10        163.99        174.07         8.12 o                         
  -2   8  10         86.65         77.14         6.10 o                         
   0   8  10          6.34         12.36         3.80 o                         
   2   8  10        128.06        129.33         7.12 o                         
   4   8  10         53.93         42.53         4.11 o                         
 -19   9  10         78.01         92.35         5.18 o                         
 -17   9  10         67.46         70.44         5.25 o                         
 -15   9  10        269.14        288.40        10.21 o                         
 -13   9  10        375.04        377.51        12.18 o                         
 -11   9  10        963.31       1000.93        24.17 o                         
  -9   9  10       1869.75       1922.53        36.04 o                         
  -7   9  10        368.55        344.77        11.78 o                         
  -5   9  10        282.10        267.12        10.22 o                         
  -3   9  10        561.56        568.12        17.50 o                         
  -1   9  10        357.41        398.72        11.52 o                         
   1   9  10        295.03        318.86         9.60 o                         
   3   9  10        139.90        135.28         5.78 o                         
 -18  10  10         88.60         70.82         4.58 o                         
 -16  10  10        280.27        263.06         8.84 o                         
 -14  10  10       1844.93       1839.17        33.27 o                         
 -12  10  10        587.07        631.28        18.01 o                         
 -10  10  10        827.79        856.86        21.66 o                         
  -8  10  10         92.18        102.94         6.73 o                         
  -6  10  10         89.61         78.46         6.11 o                         
  -4  10  10         93.05         80.79         5.74 o                         
  -2  10  10        193.05        172.47         7.65 o                         
   0  10  10        113.77        114.55         5.87 o                         
   2  10  10        139.86        130.61         5.55 o                         
 -15  11  10          3.96          5.29         2.94 o                         
 -13  11  10         23.96          9.48         3.77 o                         
 -11  11  10         45.86         64.86         4.79 o                         
  -9  11  10          6.90          4.44         4.74 o                         
  -7  11  10        184.01        165.36         7.32 o                         
  -5  11  10        185.39        181.79         7.60 o                         
  -3  11  10         40.14         48.41         4.06 o                         
  -1  11  10         43.21         32.70         3.75 o                         
 -10  12  10         33.70         31.16         3.45 o                         
  -8  12  10         12.87          9.02         2.87 o                         
  -6  12  10        126.23        135.31         5.74 o                         
  -4  12  10        305.67        360.77        10.70 o                         
 -25   1  11         41.26         37.08         3.58 o                         
 -23   1  11         20.10         22.40         3.65 o                         
 -21   1  11         15.41         12.30         4.08 o                         
 -19   1  11        476.84        467.82        13.61 o                         
 -17   1  11        149.40        144.71         7.74 o                         
 -15   1  11         10.96         10.49         3.78 o                         
 -13   1  11       1299.95       1306.46        25.55 o                         
 -11   1  11       1021.53        927.48        20.16 o                         
  -9   1  11        379.23        338.23         9.53 o                         
  -7   1  11        796.89        727.31        17.38 o                         
  -5   1  11       1767.47       1713.33        30.04 o                         
  -3   1  11        636.62        570.22        16.29 o                         
  -1   1  11       2405.24       2278.48        39.23 o                         
   1   1  11        638.46        642.06        19.68 o                         
   3   1  11         34.16         27.26         4.76 o                         
   5   1  11         26.08         31.65         4.76 o                         
   7   1  11          0.91          1.60         4.83 o                         
 -24   2  11         13.54         12.91         3.50 o                         
 -22   2  11         35.56         44.70         4.89 o                         
 -20   2  11        240.57        240.64         9.83 o                         
 -18   2  11         14.99         13.08         4.16 o                         
 -16   2  11         96.15         80.50         5.85 o                         
 -14   2  11       4099.74       4101.10        57.45 o                         
 -12   2  11        641.84        572.51        15.66 o                         
 -10   2  11       1622.49       1421.24        26.38 o                         
  -8   2  11       1244.67       1138.15        22.88 o                         
  -6   2  11       5833.85       5764.42        73.06 o                         
  -4   2  11       1818.83       1842.59        32.40 o                         
  -2   2  11       1752.00       1659.08        31.42 o                         
   0   2  11        122.00        110.08         7.38 o                         
   2   2  11        129.84        130.80         7.72 o                         
   4   2  11        552.00        544.26        15.08 o                         
   6   2  11        183.70        201.39         8.50 o                         
   8   2  11        285.10        321.62         8.98 o                         
 -25   3  11        188.54        190.83         6.51 o                         
 -23   3  11         98.23         98.28         5.98 o                         
 -21   3  11         22.21         24.85         4.38 o                         
 -19   3  11         70.18         53.65         5.83 o                         
 -17   3  11         29.73         32.61         4.71 o                         
 -15   3  11        128.55        117.59         6.65 o                         
 -13   3  11        255.86        246.81         8.84 o                         
 -11   3  11        602.77        592.45        16.16 o                         
  -9   3  11       4217.83       4350.88        58.74 o                         
  -7   3  11       4188.70       4189.15        57.30 o                         
  -5   3  11         14.49         38.92         4.14 o                         
  -3   3  11         57.08         62.17         5.33 o                         
  -1   3  11        110.22        119.19         7.42 o                         
   1   3  11        192.07        194.65         8.86 o                         
   3   3  11        325.31        356.74        11.75 o                         
   5   3  11        133.71         89.91         6.98 o                         
   7   3  11        545.13        626.92        16.30 o                         
 -24   4  11         14.21         16.61         2.82 o                         
 -22   4  11         47.74         39.10         4.82 o                         
 -20   4  11        256.22        250.33         9.83 o                         
 -18   4  11        276.08        281.85        10.39 o                         
 -16   4  11        250.10        266.28        10.31 o                         
 -14   4  11       1423.72       1492.98        29.81 o                         
 -12   4  11         11.74         13.18         3.32 o                         
 -10   4  11       1554.10       1657.19        30.57 o                         
  -8   4  11         72.20         80.40         5.62 o                         
  -6   4  11          1.89         -4.29         4.29 o                         
  -4   4  11         70.31         78.10         5.57 o                         
  -2   4  11       2477.04       2534.26        42.27 o                         
   0   4  11       1076.11       1102.54        25.73 o                         
   2   4  11        200.78        176.14         8.70 o                         
   4   4  11         49.11         64.52         5.63 o                         
   6   4  11          0.42         -4.00         4.00 o                         
 -23   5  11         30.72         35.24         3.58 o                         
 -21   5  11         37.49         53.45         4.89 o                         
 -19   5  11          2.66          1.79         4.47 o                         
 -17   5  11        333.17        312.48        11.30 o                         
 -15   5  11        532.01        528.95        14.44 o                         
 -13   5  11        118.58        107.27         6.85 o                         
 -11   5  11       1202.79       1166.73        25.49 o                         
  -9   5  11       1149.50       1202.47        25.68 o                         
  -7   5  11        578.80        556.54        16.67 o                         
  -5   5  11        961.51        978.94        23.14 o                         
  -3   5  11       1183.80       1192.66        26.57 o                         
  -1   5  11         24.03         26.50         4.70 o                         
   1   5  11        117.80        110.75         7.01 o                         
   3   5  11          3.04          2.08         4.76 o                         
   5   5  11        100.03        141.83         6.70 o                         
   7   5  11         56.17         73.75         4.55 o                         
 -22   6  11         13.09          9.51         3.86 o                         
 -20   6  11          0.34          4.72         3.22 o                         
 -18   6  11        423.05        380.61        12.18 o                         
 -16   6  11          1.16         -0.89         4.47 o                         
 -14   6  11        110.56         95.33         7.16 o                         
 -12   6  11       1958.45       1895.73        35.72 o                         
 -10   6  11       1288.86       1179.87        26.27 o                         
  -8   6  11        390.31        389.80        12.06 o                         
  -6   6  11        498.92        524.90        14.17 o                         
  -4   6  11        572.03        605.05        18.31 o                         
  -2   6  11         17.60         29.53         4.30 o                         
   0   6  11         96.65        124.44         7.00 o                         
   2   6  11        254.54        313.93        10.71 o                         
   4   6  11        139.97        133.14         6.50 o                         
   6   6  11        130.35        142.47         5.79 o                         
 -21   7  11          1.96          3.75         2.82 o                         
 -19   7  11         29.88         36.60         4.60 o                         
 -17   7  11         13.01         23.32         4.17 o                         
 -15   7  11         25.06         41.29         4.65 o                         
 -13   7  11        174.83        200.89         9.14 o                         
 -11   7  11        383.90        372.20        12.10 o                         
  -9   7  11       1975.81       2009.02        37.47 o                         
  -7   7  11       2670.17       2653.91        44.77 o                         
  -5   7  11         71.32         78.38         6.70 o                         
  -3   7  11        445.25        406.20        12.80 o                         
  -1   7  11         12.48          8.31         4.53 o                         
   1   7  11        523.72        565.64        17.23 o                         
   3   7  11        507.26        628.27        16.64 o                         
   5   7  11        176.74        240.30         7.39 o                         
 -20   8  11         79.90         65.80         4.73 o                         
 -18   8  11        139.76        147.18         7.35 o                         
 -16   8  11         95.98        119.43         7.21 o                         
 -14   8  11         55.12         57.38         5.67 o                         
 -12   8  11        120.76        123.45         7.53 o                         
 -10   8  11         37.54         38.03         5.32 o                         
  -8   8  11         22.10         20.79         5.17 o                         
  -6   8  11        370.60        380.62        12.36 o                         
  -4   8  11       1087.24       1119.78        26.02 o                         
  -2   8  11        508.09        547.83        17.29 o                         
   0   8  11        639.07        623.65        17.83 o                         
   2   8  11          9.45          9.35         2.77 o                         
   4   8  11         11.50          9.24         2.57 o                         
 -19   9  11        132.62        148.23         6.49 o                         
 -17   9  11        116.62        136.59         7.24 o                         
 -15   9  11         10.66          3.16         4.67 o                         
 -13   9  11          0.14         -2.44         5.08 o                         
 -11   9  11        182.53        194.52         9.05 o                         
  -9   9  11        974.94        887.12        23.06 o                         
  -7   9  11        524.88        523.67        14.38 o                         
  -5   9  11         19.65         20.16         4.44 o                         
  -3   9  11          0.02          4.06         3.72 o                         
  -1   9  11          0.13         -4.01         4.01 o                         
   1   9  11         35.93         30.68         3.75 o                         
 -18  10  11          4.80          7.16         2.58 o                         
 -16  10  11          5.40          3.69         3.53 o                         
 -14  10  11        215.81        256.42         9.33 o                         
 -12  10  11        215.49        200.26         8.41 o                         
 -10  10  11        404.47        418.23        12.26 o                         
  -8  10  11         15.55         13.79         4.19 o                         
  -6  10  11         53.86         52.43         5.07 o                         
  -4  10  11        171.01        192.37         7.89 o                         
  -2  10  11         52.14         62.38         4.66 o                         
   0  10  11        137.40        177.75         6.55 o                         
 -15  11  11        292.01        285.67         8.18 o                         
 -13  11  11         69.99         80.97         4.85 o                         
 -11  11  11         11.09         13.53         3.05 o                         
  -9  11  11        212.69        194.34         7.78 o                         
  -7  11  11        380.91        429.96        13.49 o                         
  -5  11  11         56.48         55.78         4.37 o                         
  -3  11  11        606.40        637.01        15.11 o                         
 -24   0  12          1.80          3.44         3.53 o                         
 -22   0  12         17.52          8.48         3.98 o                         
 -20   0  12        958.60        915.14        23.76 o                         
 -18   0  12      19732.06      18872.25       211.60 o                         
 -16   0  12        620.32        660.39        19.03 o                         
 -14   0  12         84.06        110.76         6.40 o                         
 -12   0  12          3.92         11.72         3.05 o                         
 -10   0  12        131.85        129.60         6.40 o                         
  -8   0  12         10.17          3.17         3.28 o                         
  -6   0  12          1.07         10.52         2.80 o                         
  -4   0  12        920.47        948.15        22.51 o                         
  -2   0  12       1509.72       1570.23        31.69 o                         
   0   0  12        582.67        644.00        19.68 o                         
   2   0  12        271.11        258.95        10.46 o                         
   4   0  12        297.54        306.97        10.69 o                         
   6   0  12         81.26         72.85         5.55 o                         
 -25   1  12          7.05         12.30         2.95 o                         
 -23   1  12          0.02          3.16         4.02 o                         
 -21   1  12          0.88         -0.44         4.44 o                         
 -19   1  12        266.91        242.71        10.39 o                         
 -17   1  12        232.87        229.85         9.63 o                         
 -15   1  12        481.75        472.75        13.12 o                         
 -13   1  12         25.87         23.59         4.08 o                         
 -11   1  12          1.13          1.84         3.71 o                         
  -9   1  12        576.70        622.02        16.77 o                         
  -7   1  12        263.08        293.37         9.61 o                         
  -5   1  12         61.88         67.15         5.30 o                         
  -3   1  12          1.53          8.80         3.87 o                         
  -1   1  12         18.97          8.28         4.16 o                         
   1   1  12       1926.40       1734.24        35.00 o                         
   3   1  12         68.09         86.64         6.85 o                         
   5   1  12          0.08          4.25         3.62 o                         
   7   1  12         10.49         16.20         4.12 o                         
 -24   2  12          3.10          2.61         3.41 o                         
 -22   2  12          0.34         10.53         3.42 o                         
 -20   2  12        592.56        578.77        15.56 o                         
 -18   2  12          1.71         -3.60         4.49 o                         
 -16   2  12        927.64        907.94        22.73 o                         
 -14   2  12        137.19        106.45         6.93 o                         
 -12   2  12        244.30        239.71         8.68 o                         
 -10   2  12        405.71        426.15        11.60 o                         
  -8   2  12        933.07        979.76        22.21 o                         
  -6   2  12          8.44          8.42         3.44 o                         
  -4   2  12          9.74          8.23         3.74 o                         
  -2   2  12        387.91        379.85        12.19 o                         
   0   2  12         15.57         11.96         5.20 o                         
   2   2  12        110.73         88.34         6.47 o                         
   4   2  12          0.30          4.22         5.02 o                         
   6   2  12         18.60         32.77         4.41 o                         
 -25   3  12          8.43          6.25         3.03 o                         
 -23   3  12         10.47          7.52         3.86 o                         
 -21   3  12          7.03         11.58         3.68 o                         
 -19   3  12         67.55         76.64         6.17 o                         
 -17   3  12        110.80        107.17         6.65 o                         
 -15   3  12          1.83          3.52         4.35 o                         
 -13   3  12        161.81        151.94         7.34 o                         
 -11   3  12         32.77         21.14         4.50 o                         
  -9   3  12         77.60         85.54         5.85 o                         
  -7   3  12         18.63         35.69         4.53 o                         
  -5   3  12        256.27        279.61        10.28 o                         
  -3   3  12        380.89        414.53        12.83 o                         
  -1   3  12        340.24        426.40        13.33 o                         
   1   3  12        110.57        139.46         7.68 o                         
   3   3  12        176.39        142.85         7.94 o                         
   5   3  12         22.28         20.67         4.53 o                         
 -24   4  12        100.60         82.41         5.09 o                         
 -22   4  12         24.89         22.71         4.04 o                         
 -20   4  12         38.92         50.09         5.33 o                         
 -18   4  12         31.75         28.34         4.95 o                         
 -16   4  12         23.91         24.74         4.38 o                         
 -14   4  12        106.23        140.10         7.46 o                         
 -12   4  12          1.55         -1.62         4.26 o                         
 -10   4  12        186.30        187.49         8.22 o                         
  -8   4  12        769.58        894.77        22.03 o                         
  -6   4  12        397.69        416.05        12.10 o                         
  -4   4  12         24.56         26.56         4.89 o                         
  -2   4  12          0.13          5.19         5.65 o                         
   0   4  12         37.62         48.62         5.84 o                         
   2   4  12        205.03        177.75         8.41 o                         
   4   4  12         29.81         60.02         4.82 o                         
   6   4  12         37.33         49.44         4.44 o                         
 -23   5  12          9.29          4.36         3.14 o                         
 -21   5  12         22.45         24.66         3.82 o                         
 -19   5  12          4.06          0.00         4.41 o                         
 -17   5  12         17.36         17.01         4.37 o                         
 -15   5  12         92.45        103.74         7.14 o                         
 -13   5  12          5.12         -5.09         5.09 o                         
 -11   5  12        127.50        134.23         7.38 o                         
  -9   5  12        114.74        133.80         7.38 o                         
  -7   5  12         43.27         39.17         5.65 o                         
  -5   5  12         81.88        103.04         7.10 o                         
  -3   5  12        203.47        188.25         8.88 o                         
  -1   5  12         59.26         52.74         5.71 o                         
   1   5  12          9.88         24.82         4.48 o                         
   3   5  12        102.79        124.70         6.77 o                         
   5   5  12          4.95          4.71         3.12 o                         
 -22   6  12        337.30        346.41        10.05 o                         
 -20   6  12         47.21         49.26         5.18 o                         
 -18   6  12         76.10         83.13         5.90 o                         
 -16   6  12         50.22         47.47         5.95 o                         
 -14   6  12        801.14        838.70        22.55 o                         
 -12   6  12         87.86         89.69         6.34 o                         
 -10   6  12        241.46        222.97         9.56 o                         
  -8   6  12          4.31         -2.21         5.12 o                         
  -6   6  12       1481.45       1507.25        31.33 o                         
  -4   6  12         24.88         49.27         5.75 o                         
  -2   6  12        751.25        746.69        20.89 o                         
   0   6  12        334.09        328.64        11.09 o                         
   2   6  12         15.23         20.42         4.34 o                         
   4   6  12         16.53         19.86         3.20 o                         
 -21   7  12         63.20         60.92         4.74 o                         
 -19   7  12         22.13         24.98         4.11 o                         
 -17   7  12         30.60         30.26         5.06 o                         
 -15   7  12         29.38         16.18         4.42 o                         
 -13   7  12        469.43        521.88        14.68 o                         
 -11   7  12        120.06        132.43         7.83 o                         
  -9   7  12         11.77         10.04         4.37 o                         
  -7   7  12         68.51         61.93         5.97 o                         
  -5   7  12        691.84        707.23        20.89 o                         
  -3   7  12        419.59        421.15        12.84 o                         
  -1   7  12        128.49        157.49         7.92 o                         
   1   7  12        154.11        159.13         7.29 o                         
   3   7  12         25.61         33.49         3.71 o                         
 -20   8  12         38.75         39.07         4.05 o                         
 -18   8  12        201.86        210.87         8.37 o                         
 -16   8  12        286.57        270.88        10.03 o                         
 -14   8  12         41.05         43.09         5.09 o                         
 -12   8  12       1263.94       1317.77        28.92 o                         
 -10   8  12        295.09        322.36        11.56 o                         
  -8   8  12         45.93         57.03         5.83 o                         
  -6   8  12        970.26        943.07        24.12 o                         
  -4   8  12         65.63         80.48         6.49 o                         
  -2   8  12        244.06        258.85         9.57 o                         
   0   8  12          2.69          7.81         2.77 o                         
   2   8  12         45.46         56.23         4.25 o                         
 -19   9  12          0.29          5.66         2.57 o                         
 -17   9  12         74.46         70.16         5.41 o                         
 -15   9  12        259.17        259.85         9.51 o                         
 -13   9  12        381.38        379.79        12.11 o                         
 -11   9  12          4.73          4.28         4.65 o                         
  -9   9  12        102.77         96.38         6.51 o                         
  -7   9  12        403.85        382.39        12.01 o                         
  -5   9  12         24.75         31.40         4.17 o                         
  -3   9  12          0.07          0.36         3.65 o                         
  -1   9  12          8.49          7.78         3.15 o                         
   1   9  12         13.67         17.51         2.79 o                         
 -16  10  12         40.53         48.14         4.17 o                         
 -14  10  12        247.17        259.67         9.13 o                         
 -12  10  12        567.31        613.61        17.17 o                         
 -10  10  12        249.73        232.08         9.25 o                         
  -8  10  12        468.21        461.62        12.59 o                         
  -6  10  12          4.52         10.99         3.41 o                         
  -4  10  12         41.14         55.12         4.40 o                         
  -2  10  12         43.52         58.79         4.53 o                         
 -13  11  12          7.08          5.27         2.83 o                         
 -11  11  12         66.81         68.35         4.59 o                         
  -9  11  12         20.64         19.48         3.57 o                         
  -7  11  12         30.64         35.54         3.78 o                         
  -5  11  12        269.32        294.62         8.31 o                         
 -25   1  13         10.53          8.55         3.18 o                         
 -23   1  13          6.20          3.56         3.93 o                         
 -21   1  13         12.06         18.71         4.40 o                         
 -19   1  13       1117.37        993.67        25.01 o                         
 -17   1  13       2398.95       2362.26        41.20 o                         
 -15   1  13         54.60         53.43         5.21 o                         
 -13   1  13        517.06        483.05        13.03 o                         
 -11   1  13        105.09        117.28         6.62 o                         
  -9   1  13        594.33        558.16        16.85 o                         
  -7   1  13          3.53          3.36         4.54 o                         
  -5   1  13        127.16        122.82         7.17 o                         
  -3   1  13        481.80        518.51        14.51 o                         
  -1   1  13       3665.42       3611.18        56.26 o                         
   1   1  13        102.03         97.96         6.76 o                         
   3   1  13          6.43          0.40         5.23 o                         
   5   1  13         21.00         33.14         4.88 o                         
 -24   2  13         11.70          8.12         3.74 o                         
 -22   2  13         99.25        101.72         6.76 o                         
 -20   2  13        317.72        311.84        11.39 o                         
 -18   2  13        522.05        524.61        14.57 o                         
 -16   2  13         52.23         45.12         5.01 o                         
 -14   2  13         73.00        131.99         7.21 o                         
 -12   2  13        290.99        295.63         9.99 o                         
 -10   2  13          5.38          7.10         3.30 o                         
  -8   2  13        322.04        338.95        10.99 o                         
  -6   2  13       1196.13       1246.26        27.01 o                         
  -4   2  13       1852.30       1825.31        34.94 o                         
  -2   2  13       2392.67       2246.22        40.55 o                         
   0   2  13         19.15         15.40         4.44 o                         
   2   2  13        751.36        731.77        20.14 o                         
   4   2  13        344.65        359.43        10.59 o                         
 -25   3  13         98.94         88.26         4.86 o                         
 -23   3  13          2.47          1.83         3.98 o                         
 -21   3  13          6.25          4.42         3.71 o                         
 -19   3  13          8.51          9.50         3.80 o                         
 -17   3  13         22.36         22.37         4.62 o                         
 -15   3  13          0.92         18.47         3.87 o                         
 -13   3  13         56.04         46.75         5.29 o                         
 -11   3  13        333.93        357.36        11.33 o                         
  -9   3  13       2758.07       2892.43        46.26 o                         
  -7   3  13        559.87        586.66        17.86 o                         
  -5   3  13        502.03        470.72        13.73 o                         
  -3   3  13        981.05       1019.20        25.30 o                         
  -1   3  13          3.65          1.60         3.58 o                         
   1   3  13          7.78          9.86         3.90 o                         
   3   3  13        101.03        130.04         6.87 o                         
   5   3  13         54.27         46.43         4.60 o                         
 -24   4  13          1.57          5.18         2.55 o                         
 -22   4  13        121.59        109.67         6.43 o                         
 -20   4  13          1.03          1.35         4.34 o                         
 -18   4  13          7.40          7.88         3.64 o                         
 -16   4  13          0.21         -1.36         4.22 o                         
 -14   4  13        859.89        869.98        22.50 o                         
 -12   4  13       1198.19       1266.02        27.76 o                         
 -10   4  13         20.05         28.76         5.00 o                         
  -8   4  13         12.33         14.71         4.42 o                         
  -6   4  13       1215.59       1320.82        28.85 o                         
  -4   4  13        618.85        664.11        19.86 o                         
  -2   4  13        317.43        323.36        11.56 o                         
   0   4  13        234.96        233.32         9.61 o                         
   2   4  13        142.15        164.72         7.56 o                         
   4   4  13          6.02          7.21         3.21 o                         
 -23   5  13         18.48         26.43         3.72 o                         
 -21   5  13        351.57        383.11        11.47 o                         
 -19   5  13         50.31         40.16         5.01 o                         
 -17   5  13        911.75        875.73        22.85 o                         
 -15   5  13         72.76         78.08         5.99 o                         
 -13   5  13          0.58         -1.79         4.16 o                         
 -11   5  13         52.60         63.54         5.24 o                         
  -9   5  13         20.86         21.61         4.46 o                         
  -7   5  13         79.63         82.88         6.28 o                         
  -5   5  13       2062.73       2141.43        39.28 o                         
  -3   5  13        256.13        226.64         9.98 o                         
  -1   5  13        430.89        438.17        12.98 o                         
   1   5  13          2.27          2.31         4.22 o                         
   3   5  13         44.49         56.24         4.52 o                         
 -22   6  13         71.01         71.38         4.96 o                         
 -20   6  13         56.61         48.56         4.94 o                         
 -18   6  13         82.65         70.01         5.85 o                         
 -16   6  13        207.55        202.65         9.51 o                         
 -14   6  13         10.59         11.09         4.10 o                         
 -12   6  13        174.39        176.41         9.17 o                         
 -10   6  13        459.30        463.93        13.97 o                         
  -8   6  13         66.71         66.22         6.26 o                         
  -6   6  13        999.07       1039.48        25.39 o                         
  -4   6  13        171.94        198.20         9.02 o                         
  -2   6  13          1.19          0.00         4.40 o                         
   0   6  13        213.65        220.35         8.96 o                         
   2   6  13        143.01        129.61         6.33 o                         
 -21   7  13         55.34         52.31         4.38 o                         
 -19   7  13          0.38          3.02         4.28 o                         
 -17   7  13         13.84         18.33         4.25 o                         
 -15   7  13        112.12        117.86         7.17 o                         
 -13   7  13        148.88        155.96         8.26 o                         
 -11   7  13        420.19        476.85        14.27 o                         
  -9   7  13       1667.53       1704.54        34.57 o                         
  -7   7  13       1303.60       1413.88        30.40 o                         
  -5   7  13        649.71        649.04        19.77 o                         
  -3   7  13        287.79        328.45        10.87 o                         
  -1   7  13         15.03         23.36         4.38 o                         
   1   7  13        184.00        178.79         7.26 o                         
 -20   8  13          4.19         -0.52         3.35 o                         
 -18   8  13          0.09         -2.01         3.84 o                         
 -16   8  13        421.82        447.04        12.82 o                         
 -14   8  13        159.57        176.36         8.94 o                         
 -12   8  13         40.55         47.24         5.56 o                         
 -10   8  13          1.37          3.62         4.17 o                         
  -8   8  13        606.35        611.50        19.24 o                         
  -6   8  13        569.34        564.17        17.83 o                         
  -4   8  13        297.05        333.21        10.65 o                         
  -2   8  13        282.76        299.70         9.53 o                         
   0   8  13          1.22          0.26         3.27 o                         
 -19   9  13          4.97          2.37         3.16 o                         
 -17   9  13        126.04        115.49         6.26 o                         
 -15   9  13        194.62        174.67         7.99 o                         
 -13   9  13        130.68        141.26         7.48 o                         
 -11   9  13        325.24        339.09        11.32 o                         
  -9   9  13        105.93        123.57         7.04 o                         
  -7   9  13         18.08         17.45         3.95 o                         
  -5   9  13          5.57         11.27         3.15 o                         
  -3   9  13          4.86         12.60         3.56 o                         
  -1   9  13        151.56        170.75         6.19 o                         
 -16  10  13         12.88         16.53         3.16 o                         
 -14  10  13         62.94         65.44         4.79 o                         
 -12  10  13        282.81        294.21         9.56 o                         
 -10  10  13         50.94         52.95         5.06 o                         
  -8  10  13         73.59         73.04         5.32 o                         
  -6  10  13         59.10         68.83         5.01 o                         
  -4  10  13         52.01         61.35         4.37 o                         
 -11  11  13          3.12          7.39         2.71 o                         
  -9  11  13          1.14          0.91         3.36 o                         
 -26   0  14          7.59          8.82         2.52 o                         
 -24   0  14        145.41        123.53         6.59 o                         
 -22   0  14        483.80        465.57        13.44 o                         
 -20   0  14       2131.65       1985.89        37.18 o                         
 -18   0  14        587.93        547.87        14.89 o                         
 -16   0  14         54.69         51.03         5.29 o                         
 -14   0  14         46.26         25.17         3.89 o                         
 -12   0  14        695.67        743.36        20.10 o                         
 -10   0  14       1613.79       1642.11        32.00 o                         
  -8   0  14        126.95        142.68         7.48 o                         
  -6   0  14       1601.34       1478.46        30.80 o                         
  -4   0  14       6021.67       5968.05        81.22 o                         
  -2   0  14        142.62        165.60         8.62 o                         
   0   0  14         11.12         17.04         4.60 o                         
   2   0  14        679.41        804.43        19.93 o                         
   4   0  14          1.19         -3.89         4.31 o                         
 -25   1  14          5.31          9.79         2.86 o                         
 -23   1  14        394.17        388.44        11.71 o                         
 -21   1  14        144.01        119.54         7.30 o                         
 -19   1  14        302.88        285.62        11.08 o                         
 -17   1  14         39.16         33.55         4.58 o                         
 -15   1  14        102.63         90.93         6.65 o                         
 -13   1  14        967.87        906.05        22.80 o                         
 -11   1  14          6.29         16.11         3.69 o                         
  -9   1  14        557.18        567.88        17.39 o                         
  -7   1  14       1143.23       1089.33        25.63 o                         
  -5   1  14         93.70         89.78         6.71 o                         
  -3   1  14         17.28         17.08         4.73 o                         
  -1   1  14        210.24        234.82         9.96 o                         
   1   1  14         66.04         64.65         5.74 o                         
   3   1  14         34.49         39.64         4.86 o                         
 -24   2  14         16.55         16.00         3.24 o                         
 -22   2  14         56.32         59.18         5.48 o                         
 -20   2  14        153.76        153.51         7.93 o                         
 -18   2  14         69.14         74.17         6.23 o                         
 -16   2  14          1.79         -2.21         4.22 o                         
 -14   2  14        206.38        187.05         8.55 o                         
 -12   2  14       1188.46       1178.42        26.34 o                         
 -10   2  14       1617.15       1585.53        31.70 o                         
  -8   2  14         23.99         21.87         4.42 o                         
  -6   2  14        143.99        139.86         7.88 o                         
  -4   2  14        659.91        625.99        19.47 o                         
  -2   2  14        108.91        122.74         7.57 o                         
   0   2  14          4.02          6.71         4.52 o                         
   2   2  14         36.49         45.80         5.17 o                         
   4   2  14        111.06        137.09         6.37 o                         
 -25   3  14          7.06         12.89         2.51 o                         
 -23   3  14          0.17         -0.35         3.45 o                         
 -21   3  14         94.75         76.41         6.23 o                         
 -19   3  14          1.14          1.41         5.31 o                         
 -17   3  14         89.76         99.39         6.65 o                         
 -15   3  14        359.88        334.14        11.58 o                         
 -13   3  14        879.18        875.78        22.71 o                         
 -11   3  14        862.24        895.84        22.91 o                         
  -9   3  14         22.00         10.87         4.68 o                         
  -7   3  14        763.20        751.89        20.91 o                         
  -5   3  14       3148.78       3164.87        51.01 o                         
  -3   3  14          4.56          2.85         4.65 o                         
  -1   3  14        172.45        160.65         8.25 o                         
   1   3  14        134.62        159.46         7.81 o                         
   3   3  14         48.27         72.65         4.96 o                         
 -24   4  14         25.48         32.65         3.62 o                         
 -22   4  14         72.56         73.53         5.39 o                         
 -20   4  14         81.43         85.19         6.73 o                         
 -18   4  14          2.15         -1.79         4.16 o                         
 -16   4  14          1.06          0.47         4.79 o                         
 -14   4  14         19.91         15.24         4.59 o                         
 -12   4  14        724.48        721.61        20.70 o                         
 -10   4  14         40.73         38.29         5.24 o                         
  -8   4  14       1269.07       1278.14        28.54 o                         
  -6   4  14       1747.31       1781.42        35.33 o                         
  -4   4  14        572.61        546.02        14.98 o                         
  -2   4  14       1170.75       1204.98        27.07 o                         
   0   4  14        118.76        138.74         7.05 o                         
   2   4  14        205.19        255.12         8.41 o                         
 -23   5  14          1.89          3.87         2.61 o                         
 -21   5  14         16.03         20.64         3.77 o                         
 -19   5  14        104.05        121.42         7.27 o                         
 -17   5  14         10.48          9.57         4.29 o                         
 -15   5  14         54.50         57.96         5.66 o                         
 -13   5  14        426.22        408.50        13.08 o                         
 -11   5  14        192.55        198.85         8.92 o                         
  -9   5  14       1112.26       1126.52        26.46 o                         
  -7   5  14        315.31        347.81        12.22 o                         
  -5   5  14        691.09        706.80        20.65 o                         
  -3   5  14        465.91        493.55        14.11 o                         
  -1   5  14        389.93        416.32        11.94 o                         
   1   5  14        458.56        544.00        15.23 o                         
 -22   6  14         19.70         19.78         3.65 o                         
 -20   6  14         89.41         77.84         5.31 o                         
 -18   6  14        466.41        478.51        13.71 o                         
 -16   6  14        315.27        329.16        11.53 o                         
 -14   6  14          8.83         13.41         4.12 o                         
 -12   6  14        388.26        416.17        13.18 o                         
 -10   6  14        195.53        203.59         9.79 o                         
  -8   6  14         54.66         53.73         5.73 o                         
  -6   6  14        136.94        150.51         7.96 o                         
  -4   6  14         76.97         61.24         5.75 o                         
  -2   6  14        209.10        212.65         8.54 o                         
   0   6  14          2.36         -1.18         3.62 o                         
 -21   7  14          4.38          0.85         3.21 o                         
 -19   7  14         25.42         28.82         4.17 o                         
 -17   7  14         70.72         50.31         5.20 o                         
 -15   7  14          1.01         -2.10         4.01 o                         
 -13   7  14          0.72         12.11         3.90 o                         
 -11   7  14         51.41         46.69         5.97 o                         
  -9   7  14         56.79         55.68         5.71 o                         
  -7   7  14       2964.19       2898.61        47.36 o                         
  -5   7  14        454.94        440.96        12.83 o                         
  -3   7  14          2.18          0.36         3.80 o                         
  -1   7  14         36.72         40.41         4.36 o                         
 -20   8  14         80.10         80.25         4.95 o                         
 -18   8  14        122.39        127.16         6.67 o                         
 -16   8  14        263.86        278.20        10.10 o                         
 -14   8  14         17.12         22.85         4.48 o                         
 -12   8  14       1860.53       1865.78        35.20 o                         
 -10   8  14          2.07          0.84         5.09 o                         
  -8   8  14         95.14         94.38         6.40 o                         
  -6   8  14          4.87         12.19         3.69 o                         
  -4   8  14         88.20         95.48         5.75 o                         
  -2   8  14         81.20         76.97         4.86 o                         
 -19   9  14         71.98         80.28         4.60 o                         
 -17   9  14        255.92        257.22         8.78 o                         
 -15   9  14        591.37        595.97        16.84 o                         
 -13   9  14         59.27         70.10         5.01 o                         
 -11   9  14         90.37         80.44         5.91 o                         
  -9   9  14        280.85        318.81        10.31 o                         
  -7   9  14        157.39        189.89         7.72 o                         
  -5   9  14        155.29        167.66         6.67 o                         
  -3   9  14        125.37        118.95         5.31 o                         
 -16  10  14        149.09        160.00         6.25 o                         
 -14  10  14          1.55         -3.26         3.26 o                         
 -12  10  14         22.05         24.67         3.65 o                         
 -10  10  14         29.47         28.86         3.95 o                         
  -8  10  14        122.84        120.23         5.79 o                         
  -6  10  14         93.60        101.59         5.01 o                         
 -25   1  15        102.58         84.37         5.03 o                         
 -23   1  15         10.89         12.47         4.20 o                         
 -21   1  15         93.59         69.26         5.97 o                         
 -19   1  15        533.38        462.47        13.80 o                         
 -17   1  15         63.79         61.31         5.75 o                         
 -15   1  15          0.38         -2.20         4.20 o                         
 -13   1  15         74.47         68.46         6.07 o                         
 -11   1  15        395.72        360.36        11.84 o                         
  -9   1  15        178.08        173.14         8.54 o                         
  -7   1  15       1036.26       1022.88        25.08 o                         
  -5   1  15         88.22        102.33         6.99 o                         
  -3   1  15        108.07        105.12         7.00 o                         
  -1   1  15         12.15          3.33         5.13 o                         
   1   1  15          2.81          2.62         4.12 o                         
 -24   2  15          0.95         -1.51         3.51 o                         
 -22   2  15          1.58          0.00         4.23 o                         
 -20   2  15        572.49        636.09        18.93 o                         
 -18   2  15         46.47         45.27         5.21 o                         
 -16   2  15         90.47         87.13         6.57 o                         
 -14   2  15         56.47         46.32         5.53 o                         
 -12   2  15       1152.75       1024.72        24.77 o                         
 -10   2  15        293.65        268.21        10.49 o                         
  -8   2  15        402.19        370.38        12.29 o                         
  -6   2  15        592.47        565.19        15.36 o                         
  -4   2  15        289.43        296.71        11.24 o                         
  -2   2  15        244.11        255.45         9.83 o                         
   0   2  15         72.03         89.91         5.95 o                         
   2   2  15        153.23        184.18         7.14 o                         
 -25   3  15         40.37         43.77         3.65 o                         
 -23   3  15          0.19         -1.65         3.89 o                         
 -21   3  15          2.47          9.96         3.26 o                         
 -19   3  15          4.92          9.09         3.64 o                         
 -17   3  15         72.71         63.78         6.07 o                         
 -15   3  15        852.79        813.74        22.10 o                         
 -13   3  15        438.16        399.94        12.56 o                         
 -11   3  15        121.60        131.22         7.68 o                         
  -9   3  15        158.51        161.01         8.31 o                         
  -7   3  15          0.67         -5.89         5.89 o                         
  -5   3  15         53.53         42.45         6.27 o                         
  -3   3  15        126.51        135.45         7.27 o                         
  -1   3  15         57.70         47.98         4.82 o                         
   1   3  15        383.53        484.74        13.95 o                         
 -24   4  15         40.05         43.54         4.04 o                         
 -22   4  15         61.96         66.16         5.33 o                         
 -20   4  15        229.71        220.35         8.85 o                         
 -18   4  15         17.78         19.04         4.29 o                         
 -16   4  15        223.34        207.81         9.35 o                         
 -14   4  15         76.01         69.13         5.75 o                         
 -12   4  15          3.35         -3.57         4.85 o                         
 -10   4  15        111.02        105.37         7.09 o                         
  -8   4  15       1096.70       1083.09        26.10 o                         
  -6   4  15        430.76        434.62        13.24 o                         
  -4   4  15         72.86         60.79         5.90 o                         
  -2   4  15          0.88         -1.11         4.58 o                         
   0   4  15         11.20          6.14         3.12 o                         
 -23   5  15         87.51         89.28         5.06 o                         
 -21   5  15         66.66         66.64         5.05 o                         
 -19   5  15         13.12         15.03         4.04 o                         
 -17   5  15        210.37        198.38         8.67 o                         
 -15   5  15        171.83        159.01         8.20 o                         
 -13   5  15        113.69        101.47         6.82 o                         
 -11   5  15        290.61        285.02        10.69 o                         
  -9   5  15        489.28        481.28        14.21 o                         
  -7   5  15          1.35         -2.61         5.43 o                         
  -5   5  15         24.60         30.91         4.48 o                         
  -3   5  15          9.61          7.48         3.68 o                         
  -1   5  15         88.56        111.90         6.02 o                         
 -22   6  15          6.50          4.55         2.89 o                         
 -20   6  15          0.70          0.00         3.87 o                         
 -18   6  15        351.64        404.59        12.11 o                         
 -16   6  15        218.32        199.95         9.02 o                         
 -14   6  15          5.46          7.42         3.58 o                         
 -12   6  15        420.10        458.96        13.77 o                         
 -10   6  15        176.55        156.14         8.29 o                         
  -8   6  15         21.62         26.40         4.49 o                         
  -6   6  15         10.35         13.35         4.47 o                         
  -4   6  15         80.01         85.99         6.03 o                         
  -2   6  15         43.94         37.20         4.11 o                         
   0   6  15         48.90         63.47         4.32 o                         
 -21   7  15          2.45          4.82         2.49 o                         
 -19   7  15         10.80          9.07         3.38 o                         
 -17   7  15         22.68         23.51         4.41 o                         
 -15   7  15        418.92        417.82        12.42 o                         
 -13   7  15        392.53        404.11        12.32 o                         
 -11   7  15         39.01         38.08         5.17 o                         
  -9   7  15         34.24         17.09         4.79 o                         
  -7   7  15         25.92         22.64         4.88 o                         
  -5   7  15        198.68        207.49         8.34 o                         
  -3   7  15        189.63        224.65         7.68 o                         
 -20   8  15         65.34         58.91         4.36 o                         
 -18   8  15        102.67        102.91         5.63 o                         
 -16   8  15          3.59          1.81         3.34 o                         
 -14   8  15         67.27         54.35         5.14 o                         
 -12   8  15         70.95         75.00         5.78 o                         
 -10   8  15        276.18        271.29         9.89 o                         
  -8   8  15        138.69        142.71         7.04 o                         
  -6   8  15        247.82        240.38         8.43 o                         
  -4   8  15          1.77          3.56         2.44 o                         
 -17   9  15         34.43         40.17         3.63 o                         
 -15   9  15        331.71        295.81         9.33 o                         
 -13   9  15        105.62         87.11         5.71 o                         
 -11   9  15         21.65         30.50         4.08 o                         
  -9   9  15          4.71          0.59         2.97 o                         
  -7   9  15          0.73          5.72         2.38 o                         
  -5   9  15          5.71          4.67         2.58 o                         
 -12  10  15          1.97         -1.25         3.06 o                         
 -10  10  15         45.30         42.58         3.83 o                         
 -26   0  16        209.42        181.64         6.40 o                         
 -24   0  16       3148.53       2848.53        43.00 o                         
 -22   0  16        455.17        414.26        12.17 o                         
 -20   0  16         66.01         66.05         5.92 o                         
 -18   0  16          6.42          7.33         3.42 o                         
 -16   0  16         57.99         58.20         5.29 o                         
 -14   0  16         47.85         51.96         5.62 o                         
 -12   0  16         22.75         29.84         5.07 o                         
 -10   0  16         73.28         58.89         5.54 o                         
  -8   0  16         61.94        113.46         7.44 o                         
  -6   0  16        929.44       1030.39        25.30 o                         
  -4   0  16        353.17        379.19        12.04 o                         
  -2   0  16         46.63         35.65         4.88 o                         
   0   0  16        184.94        190.07         7.26 o                         
 -25   1  16         69.72         53.48         4.76 o                         
 -23   1  16         70.92         46.59         5.14 o                         
 -21   1  16         79.74         75.36         6.37 o                         
 -19   1  16         10.11          9.60         3.77 o                         
 -17   1  16         45.43         43.70         5.06 o                         
 -15   1  16        217.63        196.29         9.35 o                         
 -13   1  16        142.97        138.14         7.56 o                         
 -11   1  16         12.17         15.78         3.90 o                         
  -9   1  16         87.79         88.12         6.53 o                         
  -7   1  16         51.11         46.27         5.80 o                         
  -5   1  16       1034.68       1022.34        25.02 o                         
  -3   1  16          0.56          4.61         3.24 o                         
  -1   1  16         21.33         21.80         3.99 o                         
   1   1  16         38.91         58.14         4.58 o                         
 -24   2  16          0.02         -2.87         3.62 o                         
 -22   2  16        189.03        189.38         8.16 o                         
 -20   2  16          5.39          5.47         3.93 o                         
 -18   2  16         18.22         16.40         4.01 o                         
 -16   2  16         47.57         44.80         5.27 o                         
 -14   2  16        705.29        671.12        20.02 o                         
 -12   2  16          0.03          3.26         5.00 o                         
 -10   2  16         17.84         15.88         4.14 o                         
  -8   2  16        231.51        215.76         9.74 o                         
  -6   2  16          9.83          3.95         4.35 o                         
  -4   2  16        123.99        122.37         7.17 o                         
  -2   2  16          2.61          0.00         4.47 o                         
   0   2  16          3.11          9.68         3.27 o                         
 -25   3  16          3.14          1.11         2.94 o                         
 -23   3  16         15.23         16.95         3.80 o                         
 -21   3  16          1.81          0.40         4.22 o                         
 -19   3  16          1.85          0.88         3.90 o                         
 -17   3  16         18.98         26.47         4.06 o                         
 -15   3  16         58.35         64.96         6.14 o                         
 -13   3  16         87.33         83.56         6.41 o                         
 -11   3  16        204.54        195.34         9.24 o                         
  -9   3  16         36.75         29.06         5.13 o                         
  -7   3  16         42.38         50.25         5.36 o                         
  -5   3  16         63.96         65.06         5.92 o                         
  -3   3  16         70.25         57.38         5.21 o                         
  -1   3  16          3.23          3.22         3.84 o                         
 -24   4  16          0.80          0.00         3.10 o                         
 -22   4  16          5.40          2.34         3.78 o                         
 -20   4  16         32.29         35.24         4.52 o                         
 -18   4  16         30.72         17.95         4.16 o                         
 -16   4  16          0.11         -4.90         4.90 o                         
 -14   4  16        391.38        386.51        12.71 o                         
 -12   4  16        302.55        288.17        11.03 o                         
 -10   4  16         92.42         92.40         6.76 o                         
  -8   4  16         65.07         79.42         6.56 o                         
  -6   4  16         21.38         19.56         4.25 o                         
  -4   4  16        324.50        285.84        10.15 o                         
  -2   4  16          1.15         -3.68         3.68 o                         
 -23   5  16         26.20         23.21         3.33 o                         
 -21   5  16         41.14         37.89         3.95 o                         
 -19   5  16          1.08          3.53         3.78 o                         
 -17   5  16          1.32          3.40         4.07 o                         
 -15   5  16        153.76        154.62         8.20 o                         
 -13   5  16          8.96         15.46         3.76 o                         
 -11   5  16        116.61        141.33         7.66 o                         
  -9   5  16         15.10         15.16         4.94 o                         
  -7   5  16        197.84        191.48         8.46 o                         
  -5   5  16         23.51         15.78         4.05 o                         
  -3   5  16          1.17          4.54         2.70 o                         
  -1   5  16         59.70         59.36         4.24 o                         
 -22   6  16         18.86         11.00         3.03 o                         
 -20   6  16        163.84        136.71         6.92 o                         
 -18   6  16         80.31         65.71         5.69 o                         
 -16   6  16         25.33         15.93         4.07 o                         
 -14   6  16         29.59         29.86         4.48 o                         
 -12   6  16        424.53        399.67        12.47 o                         
 -10   6  16          3.24          6.91         3.66 o                         
  -8   6  16        464.18        431.35        12.83 o                         
  -6   6  16        126.66        126.75         6.67 o                         
  -4   6  16         48.96         46.87         4.85 o                         
  -2   6  16         32.45         25.17         3.47 o                         
 -21   7  16          0.87          0.92         3.08 o                         
 -19   7  16        196.62        182.70         7.51 o                         
 -17   7  16         75.83         64.60         5.39 o                         
 -15   7  16         12.95         15.11         3.94 o                         
 -13   7  16         39.31         32.61         4.78 o                         
 -11   7  16        182.70        190.15         8.60 o                         
  -9   7  16        333.03        331.57        10.64 o                         
  -7   7  16         51.25         59.13         4.62 o                         
  -5   7  16         71.43         63.82         4.73 o                         
 -18   8  16        399.26        365.16         9.96 o                         
 -16   8  16         26.11         24.20         3.96 o                         
 -14   8  16        117.12        103.59         6.15 o                         
 -12   8  16        531.75        534.47        15.94 o                         
 -10   8  16         20.74         27.71         3.65 o                         
  -8   8  16         77.33         78.44         5.12 o                         
  -6   8  16          2.28          2.59         3.32 o                         
 -15   9  16         86.31         78.75         4.97 o                         
 -13   9  16         73.28         53.63         4.25 o                         
 -11   9  16          6.41          9.86         2.76 o                         
  -9   9  16         36.77         39.21         3.78 o                         
 -25   1  17        274.21        262.57         7.88 o                         
 -23   1  17        396.01        371.95        10.81 o                         
 -21   1  17          1.37          6.07         3.41 o                         
 -19   1  17         65.01         60.62         5.51 o                         
 -17   1  17         39.79         32.18         5.00 o                         
 -15   1  17        222.87        215.66         9.59 o                         
 -13   1  17          6.17         10.44         3.74 o                         
 -11   1  17         11.49          6.74         4.02 o                         
  -9   1  17        458.40        488.05        14.10 o                         
  -7   1  17       2000.26       1938.14        36.88 o                         
  -5   1  17         59.26         66.94         5.72 o                         
  -3   1  17         12.36         21.57         3.53 o                         
  -1   1  17         13.46         27.99         3.74 o                         
 -24   2  17         76.10         67.35         5.01 o                         
 -22   2  17          8.66          6.39         3.51 o                         
 -20   2  17         25.12         30.77         4.32 o                         
 -18   2  17         55.13         64.28         5.48 o                         
 -16   2  17          1.10          2.71         4.29 o                         
 -14   2  17         77.07         59.76         5.99 o                         
 -12   2  17        643.89        629.33        19.54 o                         
 -10   2  17        850.74        820.37        22.41 o                         
  -8   2  17       1011.15       1040.98        25.29 o                         
  -6   2  17         30.90         29.43         4.49 o                         
  -4   2  17        678.73        720.86        18.62 o                         
  -2   2  17        349.62        372.12        11.65 o                         
 -25   3  17          1.08          1.41         2.69 o                         
 -23   3  17          3.98          4.96         2.53 o                         
 -21   3  17          3.78          4.40         3.23 o                         
 -19   3  17         13.42          9.35         3.72 o                         
 -17   3  17        141.89        131.16         7.74 o                         
 -15   3  17        666.22        622.75        19.36 o                         
 -13   3  17        207.86        192.97         8.85 o                         
 -11   3  17        121.73        105.83         6.92 o                         
  -9   3  17        430.29        464.29        13.41 o                         
  -7   3  17          2.30          0.41         4.53 o                         
  -5   3  17         11.66         16.04         4.17 o                         
  -3   3  17        138.51        178.86         6.92 o                         
 -24   4  17          0.05         -2.34         2.77 o                         
 -22   4  17          0.76         -3.27         3.57 o                         
 -20   4  17        236.77        227.57         8.83 o                         
 -18   4  17        254.12        261.04         9.47 o                         
 -16   4  17          0.93          2.86         3.33 o                         
 -14   4  17         16.02         16.95         4.28 o                         
 -12   4  17        531.94        527.07        14.47 o                         
 -10   4  17        225.32        198.99         9.23 o                         
  -8   4  17        231.46        216.74         9.13 o                         
  -6   4  17        156.59        147.04         7.45 o                         
  -4   4  17         81.16         98.37         5.56 o                         
  -2   4  17          6.88          7.26         2.91 o                         
 -23   5  17        192.08        180.97         6.62 o                         
 -21   5  17          2.43         -0.59         3.57 o                         
 -19   5  17          0.18          1.79         3.71 o                         
 -17   5  17         26.50         18.33         4.05 o                         
 -15   5  17          0.39         -0.40         4.18 o                         
 -13   5  17         37.04         30.92         5.06 o                         
 -11   5  17        645.80        588.30        18.09 o                         
  -9   5  17        228.36        199.06         8.78 o                         
  -7   5  17        246.50        211.22         8.64 o                         
  -5   5  17          1.09         -0.56         3.28 o                         
  -3   5  17         27.29         28.84         3.50 o                         
 -22   6  17         31.44         26.49         3.40 o                         
 -20   6  17          1.29          2.03         3.70 o                         
 -18   6  17         42.11         38.93         4.13 o                         
 -16   6  17         80.15         72.71         5.51 o                         
 -14   6  17         34.02         35.76         4.49 o                         
 -12   6  17        383.50        368.25        11.54 o                         
 -10   6  17        129.38        144.98         7.03 o                         
  -8   6  17          1.48          3.74         3.09 o                         
  -6   6  17        162.72        159.09         6.56 o                         
  -4   6  17        151.14        142.27         5.74 o                         
 -19   7  17         48.56         54.15         4.22 o                         
 -17   7  17        198.47        200.92         7.83 o                         
 -15   7  17        545.56        512.33        15.64 o                         
 -13   7  17        439.89        441.56        11.83 o                         
 -11   7  17        273.57        261.21         9.23 o                         
  -9   7  17        123.26        134.27         6.29 o                         
  -7   7  17         21.43         27.82         3.38 o                         
 -18   8  17          7.27         14.92         2.64 o                         
 -16   8  17          2.50          2.74         2.92 o                         
 -14   8  17        211.94        222.77         7.82 o                         
 -12   8  17        198.18        192.92         7.35 o                         
 -10   8  17        175.06        178.08         6.82 o                         
  -8   8  17        168.14        153.21         5.89 o                         
 -24   0  18         57.17         54.64         4.37 o                         
 -22   0  18          3.02          1.02         3.87 o                         
 -20   0  18          3.00          2.61         3.17 o                         
 -18   0  18        422.26        438.75        12.86 o                         
 -16   0  18        353.13        336.86        11.81 o                         
 -14   0  18          0.74         -5.26         5.26 o                         
 -12   0  18        458.72        453.24        13.32 o                         
 -10   0  18       2004.22       2074.09        38.02 o                         
  -8   0  18         32.41         31.15         4.55 o                         
  -6   0  18         14.71         10.77         3.66 o                         
  -4   0  18        295.92        359.31         9.86 o                         
 -25   1  18        100.08         87.60         4.88 o                         
 -23   1  18          0.76          2.11         3.56 o                         
 -21   1  18         15.65          9.74         3.86 o                         
 -19   1  18        107.14        118.16         6.79 o                         
 -17   1  18         28.34         28.52         4.52 o                         
 -15   1  18         87.62         84.56         6.34 o                         
 -13   1  18        226.54        213.38         9.56 o                         
 -11   1  18          0.82          1.30         4.78 o                         
  -9   1  18          0.53         -4.66         4.66 o                         
  -7   1  18         73.03         80.17         5.91 o                         
  -5   1  18         33.24         36.17         3.84 o                         
  -3   1  18          8.89         15.75         3.00 o                         
 -24   2  18         27.70         30.27         3.35 o                         
 -22   2  18          2.19          2.27         2.99 o                         
 -20   2  18         55.33         54.43         4.73 o                         
 -18   2  18        218.27        193.24         8.74 o                         
 -16   2  18        338.07        323.61        11.23 o                         
 -14   2  18         24.13         20.22         4.11 o                         
 -12   2  18         38.73         36.67         4.94 o                         
 -10   2  18        262.50        278.08        10.58 o                         
  -8   2  18         51.96         66.11         5.35 o                         
  -6   2  18          1.14          8.48         3.02 o                         
  -4   2  18         26.57         31.75         3.69 o                         
 -23   3  18         30.56         32.25         3.72 o                         
 -21   3  18         72.55         65.04         5.26 o                         
 -19   3  18        205.36        182.99         8.23 o                         
 -17   3  18        141.86        144.24         7.20 o                         
 -15   3  18          0.72          1.26         4.65 o                         
 -13   3  18        246.54        212.24         9.06 o                         
 -11   3  18        940.49        901.70        22.99 o                         
  -9   3  18         39.08         46.43         4.91 o                         
  -7   3  18         84.25         90.80         5.63 o                         
  -5   3  18         94.77        106.13         5.57 o                         
 -22   4  18         12.52          2.46         3.89 o                         
 -20   4  18          2.94          0.66         3.10 o                         
 -18   4  18         80.10         85.28         5.60 o                         
 -16   4  18          6.05          8.64         3.42 o                         
 -14   4  18        231.55        213.54         8.97 o                         
 -12   4  18        386.54        380.32        12.18 o                         
 -10   4  18        152.01        143.49         7.38 o                         
  -8   4  18        372.54        379.07        11.05 o                         
  -6   4  18         32.55         40.46         3.93 o                         
 -21   5  18          0.18         -1.80         3.21 o                         
 -19   5  18         38.34         30.02         4.04 o                         
 -17   5  18         10.09         17.80         3.34 o                         
 -15   5  18        149.24        152.36         7.22 o                         
 -13   5  18         47.73         53.01         5.26 o                         
 -11   5  18        153.64        153.62         7.26 o                         
  -9   5  18        135.59        132.54         6.46 o                         
  -7   5  18        140.69        144.62         6.58 o                         
 -20   6  18          0.12          1.83         2.17 o                         
 -18   6  18         33.57         32.20         4.02 o                         
 -16   6  18         33.34         43.29         4.47 o                         
 -14   6  18          8.03         12.41         3.32 o                         
 -12   6  18          6.09         10.39         3.68 o                         
 -10   6  18         62.20         52.54         4.54 o                         
  -8   6  18         81.14         72.56         4.55 o                         
 -19   7  18          3.05          0.64         3.28 o                         
 -17   7  18          1.97         -3.27         3.27 o                         
 -15   7  18         47.33         36.65         4.07 o                         
 -13   7  18       1167.31        988.32        21.09 o                         
 -11   7  18        171.08        149.16         6.33 o                         
  -9   7  18          0.32         -1.44         2.75 o                         
 -23   1  19          1.01          2.49         2.62 o                         
 -21   1  19         15.79         12.47         3.33 o                         
 -19   1  19          2.07         -4.40         4.40 o                         
 -17   1  19         77.72         76.50         5.62 o                         
 -15   1  19         13.59         18.69         3.96 o                         
 -13   1  19        245.88        250.59         9.48 o                         
 -11   1  19          0.83         -1.21         3.76 o                         
  -9   1  19        118.74        118.17         6.73 o                         
  -7   1  19          0.81          0.00         3.47 o                         
  -5   1  19         14.65          3.62         3.93 o                         
 -24   2  19          2.94          1.49         2.95 o                         
 -22   2  19          0.08          1.72         3.36 o                         
 -20   2  19          2.02          1.69         3.80 o                         
 -18   2  19        168.02        157.33         7.51 o                         
 -16   2  19         16.55         10.88         3.81 o                         
 -14   2  19         35.22         31.57         4.80 o                         
 -12   2  19        664.62        669.47        19.10 o                         
 -10   2  19        257.39        292.26        10.15 o                         
  -8   2  19         38.90         36.29         4.19 o                         
  -6   2  19          2.34          2.65         3.28 o                         
 -23   3  19         10.95          6.76         2.77 o                         
 -21   3  19        163.64        152.65         6.63 o                         
 -19   3  19         10.55          3.39         4.20 o                         
 -17   3  19        116.45        119.29         6.59 o                         
 -15   3  19        124.71        118.43         6.83 o                         
 -13   3  19          8.34         11.12         3.95 o                         
 -11   3  19          2.25          7.03         3.29 o                         
  -9   3  19         19.76         17.38         3.90 o                         
  -7   3  19          2.85          1.29         3.42 o                         
 -22   4  19         17.89         19.06         3.03 o                         
 -20   4  19         31.54         30.55         3.60 o                         
 -18   4  19          1.01         -1.57         3.38 o                         
 -16   4  19         67.82         59.51         5.32 o                         
 -14   4  19        366.50        336.92        10.69 o                         
 -12   4  19         94.63         88.18         5.96 o                         
 -10   4  19         10.08         11.41         3.05 o                         
  -8   4  19         17.13         16.38         2.91 o                         
 -21   5  19         11.67         13.75         2.85 o                         
 -19   5  19         13.30          6.52         3.14 o                         
 -17   5  19         55.43         48.05         4.52 o                         
 -15   5  19        123.98        116.62         6.39 o                         
 -13   5  19          1.66          1.53         3.95 o                         
 -11   5  19          0.14          3.12         3.40 o                         
  -9   5  19         17.76         18.86         3.28 o                         
 -18   6  19        196.25        188.65         7.03 o                         
 -16   6  19         47.30         38.16         4.16 o                         
 -14   6  19         49.12         43.29         4.17 o                         
 -12   6  19          2.14          0.49         3.17 o                         
 -10   6  19          3.84         -0.20         2.86 o                         
 -22   0  20         53.66         47.66         4.32 o                         
 -20   0  20         15.38         17.32         3.88 o                         
 -18   0  20          0.56         -1.31         3.24 o                         
 -16   0  20          5.65          3.75         2.95 o                         
 -14   0  20          5.60          6.73         4.50 o                         
 -12   0  20        563.58        602.69        16.96 o                         
 -10   0  20        169.59        183.36         7.52 o                         
  -8   0  20          1.55          0.70         3.06 o                         
 -23   1  20         16.18         11.04         3.11 o                         
 -21   1  20         36.15         27.95         4.06 o                         
 -19   1  20         32.61         29.43         4.11 o                         
 -17   1  20         13.14         12.80         3.74 o                         
 -15   1  20         53.35         61.16         5.20 o                         
 -13   1  20          8.20          2.35         5.15 o                         
 -11   1  20        403.82        419.19        11.42 o                         
  -9   1  20          4.51          5.91         2.47 o                         
 -22   2  20          4.10          4.68         2.64 o                         
 -20   2  20        323.02        315.72         9.41 o                         
 -18   2  20          0.66          2.26         4.04 o                         
 -16   2  20          4.22          8.71         3.12 o                         
 -14   2  20         89.47         89.85         6.09 o                         
 -12   2  20          3.95          4.06         4.20 o                         
 -10   2  20         73.73         79.27         5.11 o                         
  -8   2  20          3.74          4.14         2.57 o                         
 -21   3  20         13.03          6.91         3.17 o                         
 -19   3  20         51.40         44.94         4.49 o                         
 -17   3  20         68.55         67.62         5.14 o                         
 -15   3  20          0.07          0.31         3.71 o                         
 -13   3  20          3.26          3.23         3.30 o                         
 -11   3  20         36.10         41.83         3.96 o                         
  -9   3  20         18.99          8.91         3.05 o                         
 -20   4  20         77.58         77.81         4.73 o                         
 -18   4  20         69.10         77.26         4.89 o                         
 -16   4  20         65.55         64.43         5.06 o                         
 -14   4  20         35.55         33.33         4.31 o                         
 -12   4  20         36.87         40.26         4.30 o                         
 -10   4  20        195.51        208.13         6.89 o                         
 -19   5  20          4.50          1.92         3.26 o                         
 -17   5  20         20.81         23.56         3.24 o                         
 -15   5  20          0.32          0.48         3.32 o                         
 -13   5  20        104.15        101.66         5.14 o                         
 -21   1  21         53.03         51.69         4.17 o                         
 -19   1  21          1.33          0.26         2.58 o                         
 -17   1  21          3.67          6.49         2.71 o                         
 -15   1  21        196.74        212.23         7.74 o                         
 -13   1  21        596.87        622.84        16.07 o                         
 -11   1  21          4.83         -0.62         3.23 o                         
 -20   2  21         34.02         33.54         3.58 o                         
 -18   2  21        166.85        153.22         6.67 o                         
 -16   2  21        168.67        172.36         7.01 o                         
 -14   2  21        177.83        201.93         7.52 o                         
 -12   2  21          2.04          2.70         3.17 o                         
 -19   3  21         89.49         71.10         4.84 o                         
 -17   3  21          2.24          6.92         2.76 o                         
 -15   3  21        217.18        213.68         7.48 o                         
 -13   3  21          1.02          1.32         3.40 o                         
 -16   4  21         70.75         63.94         4.28 o                         
 -18   0  22         79.82         76.59         4.46 o                         
 -16   0  22        356.41        351.90        10.97 o                         
                                                                                
